# Supplementary material for: Genome-wide identification of the DUF668 gene family in cotton and expression profiling analysis of GhDUF668 in Gossypium hirsutum under adverse stress
Source: BMC Genomics. 2021 May 27;22:395. doi: 10.1186/s12864-021-07716-w (PMC8162019; doi:10.1186/s12864-021-07716-w)
Supplement: Supplementary file 2 — Additional file 2: Table S1. Information on the DUF668 gene family in G. barbadense, G. arboreum and G. raimondii. [file 12864_2021_7716_MOESM2_ESM.xls]

## Sheet: Sheet1
Table S1 Information on the DUF668 gene family in G. barbadense,G. arboreum and G. raimondii.
Gene name	Gene ID	Open reading frame/bp	Protein length/aa	Relative	Theoretical	Subcellular localization
				molecular weight	isoelectric
				(r)/kDa	point (pI)
GbDUF668-01	GB_A01G1356	1797	598	67.06	9.23	nucleus
GbDUF668-02	GB_A01G2377	1707	568	64.8	9.24	nucleus
GbDUF668-03	GB_A01G2496	1392	463	52.78	9.26	chloroplast
GbDUF668-04	GB_A02G0387	1788	595	67.15	6.72	nucleus
GbDUF668-05	GB_A02G0654	1959	652	72.62	9.45	nucleus
GbDUF668-06	GB_A02G0963	1833	610	68	9.72	nucleus
GbDUF668-07	GB_A04G1074	1539	512	58.74	9.36	nucleus
GbDUF668-08	GB_A05G1886	1854	617	68.65	9.53	nucleus
GbDUF668-09	GB_A05G2536	1947	648	71.86	9.29	nucleus
GbDUF668-10	GB_A05G4234	1758	585	65.74	9.1	nucleus
GbDUF668-11	GB_A07G2438	1875	624	69.84	8.99	nucleus
GbDUF668-12	GB_A09G0677	1512	503	57.25	9.16	endomembrane system
GbDUF668-13	GB_A09G1650	1617	538	61.35	9.83	nucleus
GbDUF668-14	GB_A09G2565	1782	593	66.59	8.31	nucleus
GbDUF668-15	GB_A11G0079	1386	461	52.03	9.38	chloroplast
GbDUF668-16	GB_A12G2938	1179	392	44.97	9.3	chloroplast
GbDUF668-17	GB_A13G1239	1455	484	54.27	9.02	nucleus
GbDUF668-18	GB_D01G1433	1797	598	67.03	9.2	nucleus
GbDUF668-19	GB_D01G2453	1707	568	64.72	9.27	nucleus
GbDUF668-20	GB_D01G2572	1395	464	52.68	9	chloroplast
GbDUF668-21	GB_D02G0422	1791	596	67.23	7.21	nucleus
GbDUF668-22	GB_D02G0699	1959	652	72.59	9.39	nucleus
GbDUF668-23	GB_D02G1057	1836	611	68.02	9.59	nucleus
GbDUF668-24	GB_D04G0228	630	209	23.46	5.29	nucleus
GbDUF668-25	GB_D04G1445	1551	516	59.29	9.36	nucleus
GbDUF668-26	GB_D05G1912	1854	617	68.81	9.58	nucleus
GbDUF668-27	GB_D05G2536	1947	648	71.85	9.1	nucleus
GbDUF668-28	GB_D07G2410	1875	624	69.56	8.99	nucleus
GbDUF668-29	GB_D09G1555	1617	538	61.61	9.75	nucleus
GbDUF668-30	GB_D09G2400	1800	599	67.25	7.91	nucleus
GbDUF668-31	GB_D11G0078	1386	461	52.1	9.37	chloroplast
GbDUF668-32	GB_D12G2944	1179	392	44.98	9.26	endomembrane system
GbDUF668-33	GB_D13G1099	534	177	19.98	5.39	nucleus
GaDUF668-01	Ga07G2412	1797	598	67.13	9.23	nucleus
GaDUF668-02	Ga05G2657	1707	568	64.81	9.22	nucleus
GaDUF668-03	Ga03G0430	1392	463	52.71	9.19	chloroplast
GaDUF668-04	Ga09G2565	1959	652	72.56	9.41	nucleus
GaDUF668-05	Ga03G0712	1671	556	62.53	8.51	nucleus
GaDUF668-06	Ga04G1897	1833	610	68.06	9.7	nucleus
GaDUF668-07	Ga01G1275	1539	512	58.75	9.36	nucleus
GaDUF668-08	Ga02G1609	1758	585	65.75	9.1	nucleus
GaDUF668-09	Ga05G1973	1947	648	72.04	9.29	nucleus
GaDUF668-10	Ga03G1033	1866	621	69.17	9.49	nucleus
GaDUF668-11	Ga11G4048	1875	624	69.8	8.99	nucleus
GaDUF668-12	Ga09G0600	1617	538	61.38	9.86	nucleus
GaDUF668-13	Ga12G0148	1704	567	63.47	7.56	nucleus
GaDUF668-14	Ga09G1558	1353	450	51.08	9.16	nucleus
GaDUF668-15	Ga02G1734	1386	461	52.07	9.38	chloroplast
GaDUF668-16	Ga13G1234	1179	392	44.97	9.28	chloroplast
GaDUF668-17	Ga04G0708	1317	438	49.01	8.41	nucleus
GrDUF668-01	Gorai.010G217600	435	144	12.83	6.88	endomembrane system
GrDUF668-02	Gorai.009G194400	1854	617	68.72	9.62	nucleus
GrDUF668-03	Gorai.009G263100	1947	648	71.92	9.16	nucleus
GrDUF668-04	Gorai.007G008900	1386	461	52.1	9.37	chloroplast
GrDUF668-05	Gorai.002G243500	1707	568	64.76	9.27	nucleus
GrDUF668-06	Gorai.002G145000	1797	598	67.02	9.22	nucleus
GrDUF668-07	Gorai.002G256600	1398	465	52.77	9	chloroplast
GrDUF668-08	Gorai.005G048100	1791	596	67.09	7.21	nucleus
GrDUF668-09	Gorai.005G111800	1803	600	66.62	9.46	nucleus
GrDUF668-10	Gorai.005G075500	1959	652	72.62	9.4	nucleus
GrDUF668-11	Gorai.008G283400	1179	392	44.89	9.21	endomembrane system
GrDUF668-12	Gorai.001G241600	1875	624	69.52	9.11	nucleus
GrDUF668-13	Gorai.001G249800	1317	438	49.15	8.6	nucleus
GrDUF668-14	Gorai.012G024300	1758	585	65.66	9.11	nucleus
GrDUF668-15	Gorai.012G106200	1551	516	59.33	9.35	nucleus
GrDUF668-16	Gorai.006G065400	1356	451	51.18	9.27	nucleus
GrDUF668-17	Gorai.006G248400	1800	599	67.24	8.29	nucleus
