# Supplementary material for: Genome-wide identification of the DUF668 gene family in cotton and expression profiling analysis of GhDUF668 in Gossypium hirsutum under adverse stress
Source: BMC Genomics. 2021 May 27;22:395. doi: 10.1186/s12864-021-07716-w (PMC8162019; doi:10.1186/s12864-021-07716-w)
Supplement: Supplementary file 3 — Additional file 3: Table S2. cotton DUF668 gene protein sequences. [file 12864_2021_7716_MOESM3_ESM.xls]

## Sheet: Sheet1
Table S2 cotton DUF668 gene protein sequences
>GhDUF668-01
MVTESWFRNLWKIPRRQDGISEKVEIGVLAFEVASLMSKLVHLWQCLSDKQVFRLREEITNSVGIKKLVSEDEEYIGRLICAEMVENVTHVAKSVARLVKKCNDPGLKSFELAFTELIHNGVDPYGWIFSLKKMERKVKKMERFISVNATLYQEMELLADLEQTLKRMKSGDSAQESWLEFHKKVMLKQHEVKSLRASSLWNKTYDYTIRLLARSIFTIFSRIKHVFGFEHKVDVGDSKVMDSDFMHRSQSVSALMHASVRPTENTSLPRFSSGPLGIFSTKSGPIPAPDKTNYFHSGPLVGSTPKSGSISGKNRNFNFHSGPLGRTAGRSGPLFGMDKISKIWQTNNHSAAVSGKKPHLRSNRLTQVGPFKGCMVDSGAVRNCYISSNGIHSGIPNGT…
>GhDUF668-02
MGREMVESWFGGSWWNPRKSASESTDKVMLGILAFEVAGLMSKVVNLWHSLDDREIFRLREEIANSIGIQRLVSDDESYIMDLALNEVIENFGHLATYVARLGKKCTDPIYHHFEAFVNDPLLNNMEWFGWEYRWKKMEKKMKKMERFVAVTMQLTQELEVLAELEQTLRRMQRNPELDRVKLLEFQQKVILQRQEVKNLREMSPWVRTYDYIVRFLLRSLLTILERIKNVFGTNQMVPVERNDDFESVNSDYLSRSHSFSTVIPSSVYPSDHNLCGFSSGPLGRSFSKSMSITGKHRTNSKHLHSHYHSTALHGKQPHSRTKRAGQSAFGPFKGCMLAGSISPVLDSYKPIGTISTRFSGAYPKNIDNLKMEPLSRSYNIYSKLSIFNTKRLLNAPIS…
>GhDUF668-03
MAWRPAGVNKASNKSHVSRHTKSSSSSLPLSSSSSSSCSPTLQILAFETAKCMVRLVALYKSLSDDQFHRLRNGIMKSPGVVTLNPDDETYLLSLACEEMLENLDQAAAIVSRLGKKCIDVELNRFDIAYHNMKQGIIDARTLDFNTEHVVKAIDQMEKYVCSTSVLYASLVGVDEMEISKRKKWRRNSGSKIDYFNEEISSRRKQVLHFRKISLWNQTFDKIVALMAQIVAVIFVRICTVFEPFVSSLPCITTKNRNFNRLHYNSNPKSPKGVTFRLSSITKIDKFITKIRYMDVKTEKNQMLVQSAPENTVGAAGLALRYANVIIMAEAYFYSSQMITNDARGYMFEMLPMNLKQMLRGKLKSHWHKDAEAREGQQGVAEGWKAALEEIFEWLAPVA…
>GhDUF668-04
MVAETWIHKLGSQVSSNLKHAFLLDPSSKKKNTQNNPTSKKHETVGILSFEVANVMSKTIHLHKSLSEPEVSKLKFEILNSQGISNLISSDENYLLSLVLAEKLDELNKVANVVSRLGKKCNEPALTGFEHVYGDVINGVIDVRELGFLVKDMDGMVKKMESYVNSTANLYNEMEVLNELEQGSKKFQANPHEESKRAFEQKLIWQKQDVRHLKNVSLWNQTFDKVVELLVRTVCTVFARILLVFGESLRKDSEFGRVNGGFRDQDHVVVSRYLKRVLSKSSSVGSGQPGNVTEKQGMSLKHRGIDSRKGEFGLFRVEDFGFACGTSPGRFFTDCLSLNRSVSRYGDSGNDDGNVGCDDRSSQISGCCSVANDGPKRERRNSSPFLQSQCSVLLNENQR…
>GhDUF668-05
MGGLCSRRSTVDNAPVGGFPHVNGHFARGSGLVFQTRQLPAKISTNSAPPAEDSADNAGMESREPFSFPEISTVRYGMNPADIDDGIPRLSRVLSNKSRSTKSKQAAVAKVTEVGSLLGRAGTAGFGKAVDVLDTLGSSMTNLNLGSGFTSGVTTKGNKISILSFEVANTIVKGANLMQSLSKENIRHLKEVVLKSEGVQNLISRDMDELLRIAAADKREELKIFSGEVVRFGNRCKDPQWHNLDRYFEKLGSELTFEKQLKEEAETIMQQLMTYVHYTAELYHELHALDRFEQDYRRKLQEEDNSNPAQRGDSLAILRAELKSQNKHVKNLKKKSLWSRILEEVMEKLVDIVHFLHLEIHEAFGAADGDKPVKGSVSSHKKLGTAGLALHYANIITQI…
>GhDUF668-06
MTMKELTSLAQHTSELYHELNVLDRFEQEYRLKSEEVEALNLPKRGENLMLLQSELKQQRKFVRSLKKKSLWSRTLEEIMEKLVDIVTYMHQAIFEALGETASSVKKETRENSQKLGVCGLALHYANVIHQIDNIAARPASLPPNIRDTLYHGLPPTVKKALRSRLQSIDTKEERSISQVKDEMEKTLQWLVPVATNTTKAHQGFGWVGEWASTGNEFGRSAAVNIALTGLQTLYHADKAKTDAYVLELVALLHHLISLVKQRDHGSKPQTFRSPFHSKMQRQFLSLNSGTKPRKVELSEQDRKLLSKVSGRRLVPGISKSQEFPLGKNKRIKVWALSRSAGNSPDRARKSCKHSKTNILDVMDGLDLAT
>GhDUF668-07
MAWPTAETEQVDKVSHGCTMFRHEKPGSPTLQILAFETARNMSRLVALYKSLTDEEFLKLRNGPMRSPGVAFLNSTDETYLLSLVCQEKLEDLNQIASIVSRLAKNCNGEELNKFETAFRNMKQGAVDVRNLDFNSRHVRKIIEKMEEYASATSLLHSSLVALNDLESSEKKIQRLKANDCPEIPSDKTNLDLYNDKISFQRKQVRYFRQVSLWSKTFDKCVGLMARIVCTVYARICVVFGPFVPGLVCTMFTITTKNYFRRLQVSRSKAFHMKVYPEAEYCLFVKEENHMRKASKSGHSRFKRGPTTRFPSSELSPEAKGLGFLLSGVTATKNNVEVNTRRNQRLIQSAPANSVGAAGLALRYANLITMAETYFYSTAIITDDARQLMFEMLPVHMKR…
>GhDUF668-08
MGGVCSSGTKELNTKLEQKTTTGFSGKLKSKRSFGKQKGNSDSHSNANGSGSDKARQWDDSGDLGLQISRELKSSTPARIAFSKGSQRNSYLGKAGIVGLEKAVDVLDTVGSSMSNFNAGSGFVTGLASRGHRVSILAFEVANTIAKGASLLQSLSEENIQFLKKEVLQSEGVQKLVSTNMNELQSIAAADKRDELDIFSREVIRFGDLCKDPQWHNLGRFFSKLDVDNSLHKQARADAEQTMQELTSLAQYTSELYHELNDLGRFELEVKRKLEEAESLNLPKRGQGLMILQSELKQQRKLVKSLKKKSLWSRTLEEVVEKFVDIVTYMHQAISDAFGEPASVTKETTENPQSLGVAGLALHYANVIHQIDNIAARPAYLPPNIRDTLYRGLPPSVKI…
>GhDUF668-09
MGGLCSRRSTVDNAPSGGFPHVNGHIGQRTGLVFQTRELPAKINAKSNPPPAEDNADKVSGEPFSFPEISTAPYGTSADDINDGIPRLSRVLSDKSRSTKSKQVTAAKVSEVGSLLGRAGTAGLGKAVEVLDTLGSSMTNLNLSSGFTSGVTTKGNKIAILAFEVANTIVKGANLMQSLSKENIRHLKEVVLSSEGVQNLISRDMDELLRIAAADKREELKVFSGEVVRFGNRCKDPQWHNLDRYFEKLGSELTPEKQLKDEAEAIMQQLMSYVQYTAELYHELHALDRFEQDYRRKLQEEDNSTAVQRGDSLAILKAELKSQKKHVRSLKKKSLWSRILEEVMEKLVDVVHFLHLDIHEAFGSAGGDKPIKASVSSHKKLGSAGLALHYANIITQIDT…
>GhDUF668-10
MVAESWFRSFWKIPRRHEGGSERVEIGVLAFEVASLMSKLVHLWRRLSDKQVSRLREEIMTCVGIKKLVSEDEGYIGHLICVEMIETVTHVAKSVARLAKKCSDPGLKSFELAFTELVQIGADPYCWTFSLKKMDKKVKKMERYISVNATLYQEMEMLLDLEQTLRRMKASGAEPENLLEFQKKVMWKQHEVKNLREMSLWSRTYDYTIRLTTRSIFTVFVSIKHVFGIEQNVDDGDLRAASINRCQSVSTLMQSSVHRTDNTSLTRFSSGPFGMFSTKSGPISKPNKTNYFHSGPLGDSTTKSGSLARKNGNFNFHLGPLERSTAKSGQLLGMDKISKKIWQTNNHPSAANGKKPHLKSNRLTQVGPFKGCIIDADDAIHSGILSGIKAGNLNPPEGN…
>GhDUF668-11
MGGICSRSGIRDDGVGNAYGGGDFNNNYQTKAVPENSLMNPPQVTEIMEKRIEEPTDDFYDGIPRFTRGMSQKSRSVRSTQAAVAKVSEVGSRLGKAGSVGLGKAVEVLDTLGSSMTSLNPNAGFASGVATKGNELSILAFEVANTIVKGSNLMQSLSRRNVRHLKEVVLATNGVQNLISKDMDELLRIVAVDKREELKIFSGEVVRFGNRSKDRQWHSLERYFEKISRELSPQKQLKEEAELLVEQLMISVQYTAELYQELQILDKFEQDYLRKRQEEDNSAGTQKGDSLAILKADLKSQRKQVRNLKKKSLWSRSLEEVMEKLVDIVHYLILEIHCAFGSNEYQKSPEGSESGHQRLGPAGLALHYANIIMQVDTLVARSSSIPANTREALYQNLPP…
>GhDUF668-12
MALETWLIKLKKTISNTLDTARSSNHKANVGVLSFEIAGHMSKLLQLWNCLSDTTIIRLRDESLSLEGVHKIVSNDESFLLGLACAEMAENIRVVAKSISRISKRCQDSDLQGFGGWFDEFANSGHDRHGWVLSSKDMEAKRKKMDKYVTITVTLYKEMEELSTIENCLRKCKEYKPSSIKEQKIVDLQTKLFWQRQEVKYLKERCLWNKSFDMVVSILVRSIFTILARLKLVFFGFEFGYPSCLPRSLSASATVHPTQNPDTFHFVSGPLKTSSKPVSFFESNSKLLKPPSSTLGAAALALHYANLIIIMEKMIKSPQLVGIDARDDLYSMLPSSISSCLRGRLKGRGLSSASDPVLAGEWRTAVRSILGWLSPLAHNTIKWQSERSFEHQNLLPKTN…
>GhDUF668-13
MRGGEMVAESWFGGSRLNSRNNSNLDITGKMLGILVFEVASLMSKVVNLWHSLDDTEIFKLRKEMANSLGLRRLVSNDENYLMDLALNEIIENFGILATSVARLGKKCNNPVYHRFEYFIRDPILNSFEWLGWEYCLKKMERKVQKMERFVLVTMRLTRELEVLAEHERTLRRIRRNSEGDGMKTVEWQKKVILQRQEVKNLRDMSPWVRTYDYVVRILLRSLLTILEKIKYVFRTHQMVSVSSASVPPCNSFSTLMSSVHPSDNNLCGFNSEPPGQSFSKSAQISGQHLHSHHHSTALHGKHPRLKTKQFGHVGIGPFKRCVSVGSNSQILNSRKPIGTGSFRFIGAYNVNMDKLNYSKIGSLSCSDKIYSKLRVFNTKHLLDAPTSTLGDAALSLHY…
>GhDUF668-14
MVAETWILKMGNQVSSNLKHALLLEPSSKKKKNTQNNPTSKKPQTVGILSFEVANVMSKTVHFHKSLSEPEISKLKSEILKSQGISKLVSADESYLLSLALAEKLDELTKVANVVSRLGKKCNEPALQGFEHVFGDILNGVIDVRELGLLVKDMEGMVRKLERYVNLTAKLYNEMEVLNELEHGTRKFQANPHEESKRAFEQKMIWQRQDVRHLKDVSLWNQTFDKVVELLARTVCTIFARILVVFGESALGKDGVPGRVNGRFPNRVEVVSRQLKGVLSKCSSVGSSQLGNVERSVAEKRGVSLKHGGIDSRKGEIGLFQMEDSGFPCGTSPGRLLTNCLSLGSSASRYDDGDDRSVDHDDRSSQISGCCSVANDGAKRERPNRPRLNDRLNDDHRQS…
>GhDUF668-15
MALETWLIKVKKTISNTAKISIPKNSKASKHVKSTVGVLSFEIAGLMSKLLHLWTSLSDKNVIRLRDESVSLEGVRKIVSNDESFLLGLACAEIAENVRLLAKYISRISTRCQDSGLQCFDRWFNEFANSGHDTHGWVLSSKEMEAKNKKMDRYVTITATLYKEMEELSTVENSLRKCLKEYGSSSCPSSSIKEQKIIDLQQKLFWQRQEVKYLKERSLWNRSFDMVVSMAVRSIFTILARIKLIFGIGPSILPRSLSASATVHPTENPNGFMSGPLKNPSEEENKDSRFGFFESNTKLLKPPASTLGAAALALHYANLIIIIEKMIKSPQLVGVDARDDLYSMLPNSIRSSLRGRLKGVGFSAGDPILAGEWRTALGRILGWLSPLAHNMIKWQSERS…
>GhDUF668-16
MALETWLIKVKRTISKHPNHKSNVGVLSFEIASLMTKLLHLWNSLSDRAIIRLRNESICFEGVTKLVSNNELFLLKLSCAELAENINLVAKSISRLSSRCQDAKLRCFDQCFDSFADSGHDFHLWALSSNDMEAKNKKMATLIAITAALYKEMEELSTMENNLRKCNCFSMKDQQRLYCQRQEVKHLKQKSLWNTTFDNVVSILVRSVFTILARFKLVFGLGFYKSNSNFLKPPLDTLGASALALHYANLIITLEKMIRLPHLIGLDTRDELYSILPSTIRSSLRGRLKGILGFIANDPLLAVEWRSAMGKILSWLSPLAHNMIKWQNERSFEHWDFNLLPKTNVLLLETLFFANKEKAEAAITELLVGLNYIWRFEREMTAKALFECSKIV
>GhDUF668-17
MHQNQHTNRWRVGSHAARIVESMAWLSAAVDKACGPFSPNKSTLQILAFEAAKTMSRLVALYKSLSDDELFKLRKGPMKSLGVAFLNSMDESYLLGLVCKEKLEDLGHAVVVVSRLSKQCIDDELNRFEIAYHNKKQGIIDVGNVDFNSRNVGKAIEKMEKYANATSALHGSLVALNELEVSEKKMQKPNINIDYFNEEINFQRKQVLHFRQISLWSQTFDTSVGLMARIVFVIYARICTIFGPFVPSLTCIYIPKRKALHMKVYPETSYCLLVDKEKYTEHASKSGPIMKASRTKQRATRSHSGQLCLSGSIMKASRTEPKNKSLIQSAPGNTVGAAGLALHYANIIVMAESCFHSTTSISNESRENMYEMLPISLKHDLRRKLKGHLSKDVEGSDGG…
>GhDUF668-18
MVTESWFRNLWKIPRRQDGISEKVEIGVLAFEVASLMSKLVHLWQCLSDKQVFRLREEITNSVGIKKLVSEDEEYIGRLICAEMVENVTHVAKSVARLAKKCSDPGLKSFELAFTELIQYGFDSCGWIFSLKKMEKKVKKMERFISVNATLYQEMELLADLEQTLKRMKSGDSVQESLLEFHKKVIWKQHEVKSLRASSLWNKTYDYTIRLLARSIFTIFSRIKHVFGFEHKVDVGDSKVMDSDFMHRSQSVSALMHSSVHPTENTSLPRFSSGPLGIFSTKSGPIPAPDKTNYFHSGPLVGSTPKSGSISGKNRNFNFHSGPLGRTAGRSGPLFGIDKISKIWQTNNHSAAVSGKKPHLRSNRLTQVGPFKGCMVDSGAVRNCYISSNGIHSGIPNGT…
>GhDUF668-19
MGREIVESWFGGSWWNPRKSASESTDKVVLGILAFEVAGLMSKVVNLWHSLDDREIFRLREEIANSIGIQRLVSDDESYVMDLALNEVIENFGHLATYVARLGKKCTDPVYHRFEAFINDPLLNNLEWFGWEYRWKKMEKKMKKMERFVAVTMQLTQELEVLAELEQTLRRMQRNPELDRVKLLEFQQKVILQRQEVKNLREMSPWVRTYDYIVRFLLRSLLTVLERIKNVFGTNQMVPVDRNDDFESVNSDYLSRSHSFSTVIPSSVYPSDHNLCGFSSGPLGRSFSKSMSITGKHRTNIKHLHSHYHSTALHGKQPHSRTKRAGHAAFGPFKGCMLAGSISPVLDSYKPIGTASTRFSGAYPKNIDNLKMEPLSRSYNIYSKLSIFNTKRLLNAPIS…
>GhDUF668-20
MAWRPAGINKSSNKSHVSRHTKSSSSSLSLSSSSSSSCSPTLQILAFETAKCMVRLVALYKSLSDDEFHRLRNGIMKSPGVVSLNSDDETYLLSLACEEMLENLDQAAAIVSRLGKKCIDVELNKFDIAYHNMKQGIIDARTLDFNTEHVVKTIDQMEKYACSTSVLYASLVGVDEMEISKRKKWRQNSGSKIDYFNEEISSRRKQVIHFRKISLWNQTFDKIVALMAQIVAVIFVRICTVFEPFVSSLPCITAKNRNFNRLHYNSNPKSPKGVTFRLSSITKIDKFITKIRYMDVNTEKNQMLVQSAPENTVGVAGLAVRYANVIIMAEAYFYSSKMITNDAREYMFEMLPMNLKQMLRGKLKSHWHKDAEAREGQQGVAEGWKAALEEIFEWLAPVA…
>GhDUF668-21
MVAETWIHKLGSQVSSNLKHAFLLDPSSKKKNTQNNPTSKKHETVGILSFEVANVMSKTIHLHKSLSEPEVSKLKFEILNSQGISNLISSDENYLLSLVLAEKLDELNKVANVVSRLGKKCNEPALTGFEHVYGDVINGVIDVRELGFLVKDMDGMVKKMESYVNSTANLYNEMEVLNELEQGSKKFQANPHEESKRAFEQKLIWQKQDVRHLKNVSLWNQTFDKVVELLVRTVCTVFARILVVFGESSLRKDSEFGRVNGGFRDRDDVVVSRHLKRVLSKSSSVGSVQPGNVTEKRGVTLKHRGIDSRKGEFGLFRVEDFGFACGTSPGRFFTDCLSLNCSVSRYGDNGNDDGNVGCDNRSSQISGCCSVANDGPKRERQNSSPFLQSQCSVLLNENQ…
>GhDUF668-22
MGGLCSRRSTVDNAPVGGFPHVNGHFARGSRLVFQTRQLPAKISTNSAPPAEDSADNAGMESREPFSFPEISTVPYCMNPAGIDDGIPRLSRVLSNKSRSTKSKQAAVAKVTEVGSLLGRAGTAGFGKAVDVLDTLGSSMTNLNLGSGFTSGVTTKGNKISILSFEVANTIVKGANLMQSLSMENIRHLKEMVLKSEGVQNLISRDMDELLRIAAADKREELKIFSGEVVRFGNRCKDPQWHNLDRYFEKLGSELTFEKQLKEEAETIMQQLMTYVHYTAELYHELHALDRFEQDYRRKLQEEDNSNTAQRGDSLAILRAELKSQNKHVKNLKKKSLWSRILEEVMEKLVDIVHFLHLEIHEAFGAADGDKPVKGSVSSHKKLGTAGLALHYANIITQI…
>GhDUF668-23
MGGVCSGATKEPTIKREQKTTSRGLSGKLKSKKRFSKQNGNSNSLSYANGGGLDKAPQRHDSGDFGLQFSRELKPSTPAKTTASKVSHRSSFLERAGILGLERAVDVLDTLGSSMSNLNAGSGFVTGLASRGNTISILAFEVANTIGKGANLLRSLSEQNIQFLKKEVLHSEGVQKLVSTNMKELLSIAAEDKRDELDIFSREVFRFGDLCKDPQWHNLGRYFSKLDIDNSVHKQARAEAEMTIKELTSLAQHTSELYHELNVLDRFEQEYRLKSEEVEALNLPKRGENLMLLQSELKQQRKLVRSLKKKSLWSRTLEEIMEKLVDIVTYMHQAIFEALGETASSVKKETPENSQKLGVCGLALHYANVIHQIDNIAARPASLPRNIRDTLYHGLPPTV…
>GhDUF668-24
MMLFIQEFLVKSKLEILNPPEGNAVQTISPVFRSQCRLLDAPPETLAASALALHYANVIIVIEKLAASPHLIGNDARDDLYNMLPASVRAALRARLKPYAKSLTSSVFDTELAEDWTEAMAAILEWLAPLAHNMIRWQSERSFEQQSFVSGTNALLVQTLYFANREKTEAAIIEILVGLNYVWRLGRELNAKALQECASSRNFDECLYL
>GhDUF668-25
MAWPTAETEQVDKVSRGCAMFRHEKPCSPTLQILAFETARNMSRLVALYKSLTDEEFLKLRNGPMRSPGVAFLNSTDETYLLSLICQEKLEDLNQIASIVSRLAKNCNGEELNKFETAFRNMKQGAVDVRNLDFNSRHVRKIIEKMEEYASATSLLHSSLVVLNELESSEKKMQRLKTNDCPEIPSDKTNLDLYNDKISFQRKQVRYFRQVSLWSKTFDKCVGLMARIVCTVYARICVVFGPFVPGLVCTMFTITTKNYFRRLHISRSKAFHMKVYPEAEYCLFVKEENHMRKASKSGPIPKASRFKRGPTTRFPSSELSPEAKGLGFLLSGVTATKNNVEANTRRNQRLIQSAPANTVGAAGLALRYANLITMAETYFYSTAIITDDARHLMFEMLPV…
>GhDUF668-26
MGGVCSSGTKERNTKLEQKTTTGFSGKLKSKRSFGKQKGNSDSHSHANGSGSDKTRQWDDSGDLGLQFSRELKSSTPARIAFSKGSQRNSYLGKAGIVGLEKAVDVLDTLGSSMSYLNAGSGFVTGLASRGQRISMLAFEVANTIAKGASLLQSLSEENIQFLKKEVLQSEGVQKLVSTNMNELQSIAAADKRDELDIFSREVIRFGDRCKDPQWHNLGRFFSKLDVGNSLHKQARADAEQTMQELTSLAQYTSELYHELNDLGRFELEVKRKLEEAESLNLPKRGQSLMILQSELKQQRKLVKSLKKKTLWSRTLEEVVEKFVDIVTYMHQAISEAFGVPASVTKETTENPQSLGAAELALHYANVIHQIDNIAARPAYLPPNIRDTLYRGLPPSVKT…
>GhDUF668-27
MGGLCSRRSTVDNAPCGGFPHVNGHIGQRTGLVFQTRELPAKINAKSNPPPAEDNADKVSGEPFSFPEISTAPYGTSADDINDGIPRLSRVLSDKSRSTKSKQVTAAKVSEVGSLLGRAGTAGLGKAVEVLDTLGSSMTNLNLSSGFTSGVTTKGNKIAILAFEVANTIVKGANLMQSLSNENIRHLKEVVLPSEGVQNLISRDMDELLRIAAADKREELKVFSGEVVRFGNRCKDPQWHNLDRYFEKLGSELTPEKQLKDEAEAIMQQLMSYVQYTAELYHELHALDRFEQDYRRKLQEEDNSTAVQRGDSLAILKAELKSQKKHVRSLKKKSLWSRILEEVMEKLVDVVHFFHLEIHEAFGSAGGDKPVKASVSSHKKLGSAGLALHYANIITQIDT…
>GhDUF668-28
MGGICSRSGVRDDGVGNAYGGGDFNNNYQTKAVPENSLMNPPQVMEIMEKRIEEPTDDFYDGIPRLTRGMSQKSRSVRSTQAAVAKVSEVGSRLGKAGSVGLGKAVEVLDTLGSSMTSLNPNAGFASGVATKGNELSILAFEVANTIVKGSNLMQSLSRRNVRHLKEVVLASNGVQNLISKEMDELLRIVAVDKREELKIFSGEVVRFGNRSKDRQWHSLERYFEKISRELSPQKQLKEEAELLVEQLMISVQYTAELYQELQILDKFEQDYLRKRQEEDNSAGTQKGDSLAILKADLKSQRKQVRNLKKKSLWSRSLEEVMEKLVDIVHYLILEIHCAFGSNEYQKSPEGSESGHQRLGPAGLALHYANIIMQVDTLVARSSSIPANTREALYQNLPP…
>GhDUF668-29
MALETWLIKLKKTISNTLDTARSSNHKANVGVLSFEIAGLMSKLLQLWNCLSDKTIIRLRDESLSLEGVHKIVSNDESFLLGLACAEMAENIRVVAKSISRISKRCQDSDLQGFDGWFDEFANSGHDRHGWVLSSKDMEAKRKKMDKYVTITVTLYKEMEELSTIENCLRKCKEYKPSSIKEQKIVDLQTKLFWQRQEVKYLKERCLWNKSFDMVVSILVRSIFTILARLKLVFFGFEFGYPSCLPRSLSASATVHPTQNPDTFHFVSGPLKTSSKPAVSFFESNSKLLKPPSSTLGAAALALHYANLIIIMEKMIKSPQLVGVDARDDLYSMLPSSIRSCLRGRLKGIGLSSASDPVLAGEWRTAVRSILGWLSPLAHNMIKWQSERSFEHQNLFPKT…
>GhDUF668-30
MRGGEMVAESWFGGSRLNSRNSSNLDITGKMLGILVFEVSSLMSKVVNLWHCLDDREIFKLRKEMANSLGIRRLVSNDENYLMDLALNEVIENFGNLATSVARLGKKCNNPVYHRFEYFISDPILNSFEWLGWEYRLKKMERKVQEMERFVLVTMRLTRELEVLAEHERTLRRIQRNLEGDGMKAVEWQKKVILQRQEVKNLRDMSPWVRTYDYVVRILLRSLWTILEKIKYVFRTHQMVSVSSASVSRCNSFSTLMSSVHPFDNNLCSFNSEPLGQSFSKSVQISGQHLHSHHQSTALHGKHPHLKTKQSGHVGIGPFKRCVLVGSNSRILNSRKPIGTGSFRFIGAYNVNMDKLSYSKMGSLSCTDKIYSKLRVFNTKRLLDAPTLTLGDAALSLHY…
>GhDUF668-31
MALETWLIKVKKTISNTAKISIPKNSKASKHVKSTVGVLSFEIAGLMSKLLHLWNSLSDKNVIRLRDESVSLEGVRKIVSNDESFLLGLACAEIAENVRLVAKYISRISKRCQDSGLQCFDRWFDEFANSGHDTHSWVLSSKEMEAKNKKMDRYVTITATLYKEMEELSTVENNLRKCLKEYESSSCSSSSIKEQKIIDLQQKLFWQRQEVKYLKERSLWNRSFDMVVSMAVRSIFTILARIKLIFGIGPSLLPRSLSASATVHPTENPNGFMSGPLKNPSEEENKDSRFGFFESNTKLLKPPASTLGAAALALHYANLIIIIEKMIKSPQLVGVDARDDLYSMLPNSIRSSLRGRLKGVGFSAGDPILAGEWRTALGRILGWLSPLAHNMIKWQSERS…
>GhDUF668-32
MALETWLIKVKRTISKHPNHKSNVGILSFEISSLMTKLLHLWNSLLDKAIIRLHNESIPFEGVTKLVSNNELFLLKLACAELVENIKLVAKSISRLSSRCQDAKLRCFDQCFDSFTDSGHDFHLWALSSNDMEAKNKKMATLIAITATLYKEMEELSTMENNLRKCNCFSIKDQQRLYCQSQEVKHLKQKSLWNTTFDNVVSILVRSVFTILARFKLVFGLGFFKSNSNFLKPPLDTLGASALALHYANLIITLEKMIRSPHLIGLATRDELYSILPTPLGHH
>GbDUF668-01
MVTESWFRNLWKIPRRQDGISEKVEIGVLAFEVASLMSKLVHLWQCLSDKQVFRLREEITNSVGIKKLVSEDEEYIGRLICAEMVENVTHVAKSVARLVKKCSDPGLKSFELAFTELIHNGVDPYGWIFSLKKMERKVKKMERFISVNATLYQEMELLADLEQTLKRMKSGDSAQESWLEFHKKVMLKQHEVKSLRASSLWNKTYDYTIRLLARSIFTIFSRIKHVFGFEHKVDVGDSKVMDSDFMHRSQSVSALMHASVHPTENTSLPRFSSGPLGIFSSKSGPIPAPDKTNYFHSGPLVGSTPKSGSISGKNRNFNFHSGPLGRTAGRSGPLFGMDKISKIWQTNNHSAAVSGKKPHLRSNRLTQVGPFKGCMVDSGAVRNCYISSNGIHSGIPNGT…
>GbDUF668-02
MGREKVESWFGGSWWNPRKSASESTDKVMLGILAFEVAGLMSKVVNLWHSLDDREIFRLREEIANSIGIQRLVSDDESYIMDLALNEVIENFGHLATYVARLGKKCTDPIYHHFEAFVNDPLLNNMEWFGWEYRWKKMEKKMKKMERFVAVTMQLTQELEVLAELEQTLRRMQRNPELDRVKLLEFQQKVILQRQEVKNLREMSPWVRTYDYIVRFLLRSLLTILERIKNVFGTNQMVPVERNDDFESVNSDYLSRSHSFSTVIPSSVYPSDHNLCGFSSGPLGRSFSKSMSITGKHRTNSKHLHSHYHSTALHGKQPHSRTKRAGQSAFGPFKGCMLAGSISPVLDSYKPIGTISTRFSGAYPKNIDNLKMEPLSRSYNIYSKLSIFNTKRLLNAPIS…
>GbDUF668-03
MAWRPAGVNKASNKSHVSRHTKSSSSSLPLSSSSSSSCSPTLQILAFETAKCMVRLVALYKSLSDDQFHRLRNGIMKSPGVVTLNSDDETYLLSLACEEMLENLDQAAAIVSRLGKTCIDVELNRFDIAYHNMKQGIIDARTLDFNTEHVVKAIDQMEKYVCSTSVLYASLVGVDEMEISKRKKWRRNSGSKIDYFNEEISSRRKQVLHFRKISLWNQTFDKIVALMAQIVAVIFVRICTVFEPFVSSLPCITTKNRNFNRLHYNSNPKSPKGVTFRLSSITKIDKFITKIRYMDVKTEKNQMLVQSAPENTVGAARLALRYANVIIMAEAYFYSSKMITNDARGYMFEMLPMNLKQMLRGKLKSHWHKDAEAREGQQGVAEGWKAALEEIFEWLAPVA…
>GbDUF668-04
MVAETWIHKLGSQVSSNLKHAFLLDPSSKKKNTQNNPTSKKHETVGILSFEVANVMSKTIHLHKSLSEPEVSKLKFEILNSQGISNLISSDENYLLSLVLAEKLDELNKVANVVSRLGKKCNEPALTGFEHVYGDVINGVIDVRELGFLVKDMDGMVKKMESYVNSTANLYNEMEVLNELEQGSKKFQANPHEESKRAFEQKLIWQKQDVRHLKNVSLWNQTFDKVVELLVRTVCTVFARILLVFGESLRKDSEFGRVNGGFRDRDDVVVSRYLKRVLSKSSSVGSGQPGNVTEKQGMSLKHRGIDSRKGEFGLFRVEDFGFACGTSPGRFFTDCLSLNCSVSRYGDSGNDDGNVGCDDRSSQISGCCSVANDGPKRERRNSSPFLQSQCSVLLNENQR…
>GbDUF668-05
MGGLCSRRSTVDNAPVGGFPHVNGHFARGSGLVFQTRQLPAKISTNSAPPAEDSADNAGMESREPFSFPEISTVRYGMNPADIDDGIPRLSRVLSNKSRSTKSKQAAVAKVTEVGSLLGRAGTAGFGKAVDVLDTLGSSMTNLNLGSGFTSGVTTKGNKISILSFEVANTIVKGANLMQSLSKENIRHLKEVVLKSEGVQNLISRDMDELLRIAAADKREELKIFSGEVVRFGNRCKDPQWHNLDRYFEKLGSELTFEKQLKEEAETIMQQLMTYVHYTAELYHELHALDRFEQDYRRKLQEEDNSNPAQRGDSLAILRAELKSQNKHVKNLKKKSLWSRILEEVMEKLVDIVHFLHLEIHEAFGAADGDKPVKGSVSSHKKLGTAGLALHYANIITQI…
>GbDUF668-06
MGGVCSGATKEPTIKREQKTTSRGLSGKLKSKKRFSKQNGNSNSLSYAYGGGLDKAPQRHDSGDFGLFSRELKPSTPAKTTASKVSHRSSFLGRAGILGLERAVDVLDTLGSSMSNLNAGSGFVTGLASRGNVISILAFEVANTIGKGANLLRSLSEQNIQFLKKDVLHSEVVQKLVSTNMKELLSIAAEDKRDELDIFSREVFRFGDLCKDPQWHNLGRYFSKLDIDNSVHKQARAEAEMTMKELTSLAQHTSELYHELNVLDRFEQEYRLKSEEGEALNLPKRGENLMLLQSELKQQRKFVRSLKKKSLWSRTLEEIMEKLVDIVTYMHQAIFEALGETASSVKKETRENSQKLGVCGLALHYANVIHQIDNIAARPASLPPNIRDTLYHGLPPTVK…
>GbDUF668-07
MAWPTAETEQVDKVSHGCTMFRHEKPGSPTLQILAFETARNMSRLVALYKSLTDEEFLKLRNGPMRSPGVAFLNSTDETYLLSLVCQEKLEDLNQIASIVSRLAKNCNGEELNKFETAFRNMKQGAVDVRNLDFNSRHVRKIIEKMEEYASATSLLHSSLVALNDLESSEKKIQRLKANDCPEISSDKTNLDLYNDKISFQRKQVRYFRQVSLWSKTFDKCVGLMARIVCTVYARICVVFGPFVPGLVCTMFTITTKNYFRRLHVSRSKAFHMKVYPEAEYCLFVKEENHMRKASKSGHSRFKRGPTTRFPSSELSPEAKGLGFLLSGVTATKNNVEVNTRRNQRLIQSAPANTVGAAGLALRYANLITMAETYFYSTAIITDDARQLMFEMLPVHMKR…
>GbDUF668-08
MGGVCSSGTKERNTKLEQKTTTGFSGKLKSKRSFGKQKGNSDSHSNANGSGSDKARQWDDSGDLGLQISRELKSSTPARIAFSKGSQRNSYLGKAGFVGLEKAVDVLDTLGSSMSNFNAGSGFVTGLASRGHRVSILAFEVANTIAKGASLLQSLSEENIQFLKKEVLQSEGVQKLVSTNMNELQSIAAADKRDELDIFSREVIRFGDLCKDPQWHNLGRFFSKLDVDNSLHKQARADAEQTMQELTSLAQYTSELYHELNDLGRFELEVKRKLEEAESLNLPKRGQGLMILQSELKQQRKLVKSLKKKSLWSRTLEEVVEKFVDIVTYMHQAISDAFGEPASVTKETTENPQSLGVAGLALHYANVIHQIDNIAARPAYLPPNIRDTLYRGLPPSVKI…
>GbDUF668-09
MGGLCSRRSTVDNAPSGGFPHVNGHIGQRTGLVFQTRELPAKINAKSNPPPAEDNADKVSGEPFSFPEISTAPYGTSADDINDGIPRLSRVLSDKSRSTKSKQVTAAKVSEVGSLLGRAGTAGLGKAVEVLDTLGSSMTNLNLSSGFTSGVTTKGNKIAILAFEVANTIVKGANLMQSLSKENIRHLKEVVLSSEGVQNLISRDMDELLRVAAADKREELKVFSGEVVRFGNRCKDPQWHNLDRYFEKLGSELTPEKQLKDEAEAIMQQLMSYVQYTAELYHELHALDRFEQDYRRKLQEEDNSTAVQRGDSLAILKAELKSQKKHVRSLKKKSLWSRILEEVMEKLVDVVHFLHLDIHEAFGSAGGDKPIKASVSSHKKLGSAGLALHYANIITQIDT…
>GbDUF668-10
MVAESWFRSFWKIPRRHEGGSERVEIGVLAFEVASLMSKLVHLWRRLSDKQVSRLREEIMTCVGIKKLVSEDEGYIGHLICVEMIETVTHVAKSVARLAKKCSDPGLKSFELAFTELVQIGADPYCWIFSLKKMDKKVKKMERYISVNATLYQEMEMLLDLEQTLRRMKASDAEPENLLEFQKKVMWKQHEVKNLREMSLWSRTYDYTIRLTTRSIFTVFVSIKHVFGIEQNVDDGDLRAASINRCQSVSTLMQSSVHRTDNTSLTRFSSGPFGMFSTKSGPISKPNKTNYFHSGPLGDSTTKSGSLARKNGNFNFHSGPLERSTAKSGQLLGMDKISKKIWQTNNHPSAANGKKPHLKSNRLTQVGPLKGCIIDADDAIHSGILSGIKAGNLNPPEGN…
>GbDUF668-11
MGGICSRSGIRDDGVGNAYGGGDFNNNYQTKAVPENSLMNPPQVTEIMEKRIEEPTDDFYDGIPRFTRGMSQKSRSVRSTQAAVAKVSDVGSRLGKAGSVGLGKAVEVLDTLGSSMTSLNPNAGFASGVATKGNELSILAFEVANTIVKGSNLMQSLSRRNVRHLKEVVLATNGVQNLISKDMDELFRIVAVDKREELKIFSGEVVRFGNRSKDRQWHSLERYFEKISRELSPQKQLKEEAELLVEQLMISVQYTAELYQELQILDKFEQDYLRKRQEEDNSAGTQKGDSLAILKADLKSQRKQVRNLKKKSLWSRSLEEVMEKLVDIVHYLILEIHCAFGSNEYQKSPEGSESGHQRLGPAGLALHYANIIMQVDTLVARSSSIPANTREALYQNLPP…
>GbDUF668-12
MAQSTSHELQICKNFQLLPFHSLSLLSLQTSTLQLFLFAFHLFQWIHSFLLCLMALETWLIKLKKTISNTLDTARSSNHKANVGVLSFEIAGLMSKLLQLWNCLSDTTIIRLRDESLSLEGVHKIVSNDESFLLGLACAEMAENIRVVAKSISRISKRCQDSDLQGFGGWFDEFANSGHDRHGWVLSSKDMEAKRKKMDKYVTITVTLYKEMEELSTIENCLRKCKEYKPSSIKEQKIVDLQTKLFWQRQEVKYLKERCLWNKSFDMVVSILVRSIFTILARLKLVFFGFEFGFPSCLPRSLSASATVHPTQNPDTFHFVSGPLKTSSKPVSFFESNSKLLKPPSSTLGAAALALHYANLIIIMEKMIKSPQLVGIDARDDLYSMLPSSISSCLRGRLK…
>GbDUF668-13
MRGGEMVAESWFGGSRLNSRNNSNLDITGKMLGILVFEVASLMSKVVNLWHSLDDTEIFKLRKEMANSLGLRRLVSNDENYLMDLALNEIIENFGILATSVARLGKKCNNPVYHRFEYFIRDPILNSFEWLGWEYCLKKMERKVQKMERFVLVTMRLTRELEVLAEHERTLRRIRRNSEGDGMKAVEWQKKVILQRQEVKNLRDMSPWVRTYDYVVRILLRSLLTILEKIKYVFRTHQMVSVSSASVPPCNSFSTLMSSVHPSDNNLCGFNSEPPGQSFSKSAQISGQHLHSHHHSTALHGKHPRLKTKQFGHVGIGPFKRCVSVGSNSQILNSRKPIGTGSFRFIGAYNVNMDKLNYSKIGSLSCSDKIYSKLRVFNTKHLLDAPTSTLGDAALSLHY…
>GbDUF668-14
MVAETWILKMGNQVSSNLKHALLLEPSSKKKKNTQNNPTSKKPQTVGILSFEVANVMSKTVHFHKSLSEPEISKLKSEILKSQGISKLVSADESYLLSLALAEKLDELTKVANVVSRLGKKCNEPALQGFEHVFGDILNGVIDVRELGLLVKDMEGMVRKLERYVNLTAKLYNEMEVLNELEHGTRKFQANPHEESKRAFEQKMIWQRQDVRHLKDVSLWNQTFDKVVELLARTVCTIFARILVVFGESALGKDGVPGRVNGRFPNRVEVVSRQLKGVLSKCSSVGSSQLGNVERSVAEKRGVSLKHGGIDSRKGEIGLFQMEDSGFPCGTSPGRLLTNCLSLGSSASRYDDGDDRSVDHDDRSSQISGCCSVANDGAKRERPNRPRLNDRLNDDHRQS…
>GbDUF668-15
MALETWLIKVKKTISNTAKISIPKNSKASKHVKSTVGVLSFEIAGLMSKLLHLWTSLSDKNVIRLRDESVSLEGVRKIVSNDESFLLGLACAEIAENVRLLAKYISRISTRCQDSGLQCFDRWFNEFANSGHDTHGWVLSSKEMEAKNKKMDRYVTITATLYKEMEELSTVENSLRKCLKEYESSSCPSSSIKEQKIIDLQQKLFWQRQEVKYLKERSLWNRSFDMVVSMAVRSIFTILARIKLIFGIGPSILPRSLSASATVHPTENPNGFMSGPLKNPSEEENKDSRFGFFESNTKLLKPPASTLGAAALALHYANLIIIIEKMIKSPQLVGVDARDDLYSMLPNSIRSSLRGRLKGVGFSAGDPILAGEWRTALGRILGWLSPLAHNMIKWQSERS…
>GbDUF668-16
MALETWLIKVKRTISKHPNHKSNVGVLSFEIASLMTKLLHLWNSLSDRAIIRLRNESICFEGVTKLVSNNELFLLKLSCAELAENINLVAKSISRLSSRCQDAKLRCFNQCFDSFADSGHDFHLWALSSNDMEAKNKKMATLIAITAALYKEMEELSTMENNLRKCNCFSMKDQQRLYCQRQEVKHLKQKSLWNTTFDNVVSILVRSVFTILARFKLVFGLGFYKSNSNFLKPPLDTLGASALALHYANLIITLEKMIRLPHLIGLDTRDELYSILPSTIRSSLRGRLKGILGFIANDPLLAVEWRSAMGKILSWLSPLAHNMIKWQNERSFEHWDFNLLPKTNVLLLETLFFANKEKAEAAITELLVGLNYIWRFEREMTAKALFECSKIV
>GbDUF668-17
MHQNQHTNRWRVGSHAARIVESMAWLSAAVDKACGPFSPNKSTLQILAFEAAKTMSRLVALYKSLSDDELFKLRKGPMKSLGVAFLNSMDESYLLGLVCKEKLEDLGHAVVVVSRLSKQCIDDELNRFEIAYHNKKQGIIDVGNVDFNSRNVGKAIEKMEKYANATSALHGSLVALNELVVSEKKMQKPNINIDYFNEEINFQRKQVLHFRQISLWSQTFDTSVGLMARIVFVIYARICTIFGPFVPSLTCIYIPKRKALHMKVYPETSYCLLVDKEKYTEHASKSGPIMKASRTKQRATRSHSGQLCLSGSIMKASRTEPKNKSLIQSAPGNTVGAAGLALHYANIIVMAESCFHSTTSISNESRENMYEMLPISLKHALRRKLKGHLSKDVEGSDGG…
>GbDUF668-18
MVTESWFRNLWKIPRRQDGISEKVEIGVLAFEVASLMSKLVHLWQCLSDKQVFRLREEITNSVGIKKLVSEDEEYIGRLICAEMVENVTHVAKSVARLAKKCSDPGLKSFELAFTELIQYGVDSCGWIFSLKKMEKKVKKMERFISVNATLYQEMELLADLEQTLKRMKSGDSVQESLLEFHKKVIWKQHEVKSLRASSLWNKTYDYTIRLLARSIFTIFSRIKHVFGFEHKVDVGDSKVMDSDFMHRSQSVSALMHSSVHPTENTSLPRFSSGPLGIFSTKSGPIPAPDKTNYFHSGPLVGSTPKSGSISGKNRNFNFHSGPLGRTAGRSGPLFGIDKISKIWQTNNHSAAVSGKKPHLRSNRLTQVGPFKGCMVDSGAVRNCYISSNGIHSGIPNGT…
>GbDUF668-19
MGREIVESWFGGSWWNPRKSASESTDKVVLGILAFEVAGLMSKVVNLWQSLDDREIFRLREEIANSIGIQRLVSDDESYVMDLALNEVIENFGHLATYVARLGKKCTDPVYHRFEAFINDPLLNNLEWFGWEYRWKKMEKKMKKMERFVAVTMQLTQELEVLAELEQTLRRMQRNPELDRVKLLEFQQKVILQRQEVKNLREMSPWVRTYDYIVRFLLRSLLTVLERIKNVFGTNQMVPVDRNDDFESVNSDYLSRSHSFSTVIPSSVYPSDHNLCGFSSGPLGRSFSKSMSITGKHRTNIKHLHSHYHSTALHGKQPHSRTKRAGHAAFGPFKGCMLAGSISPVLDSYKPIGTASTRFSGAYPKNIDNLKMEPLSRSYNIYSKLSIFNTKRLLNAPIS…
>GbDUF668-20
MAWRPAGKNKSSNKSHVSRHTKSSSSLSLSSSSSSSSSCSPTLQILAFETAKCMVRLVALYKSLSDDEFHRLRNGIMKSPGVVTLNSDDETYLLSLACEEMLENLDQAAATVSRLGKKCIDVELSKFDTAYHNMKQGIIDARTLDFNTEHVVKTIDQMEKYACSTSVLYASLVGVDEMEISKRKKWRQNSGSKIDYFNEEISSRRKQVIHFRKISLWNQTFDKIVALMAQIVAVIFVRICTVFEPFVSSLPCITAKNRNFNRLHYNSNPKSPKGVTFRLSSITKIDKFITKIRYMDVNTEKNQMLVQSAPENTVGAAGLALRYANVIIMAEAYFYSSKMITNDAREYMFEMLPMNLKQMLRGKLKSHWHKDAEAREGQQGVAEGWKAALEEIFEWLAPV…
>GbDUF668-21
MVAETWIHKLGSQVSSNLKHAFLLDPSSKKKNTQNNPTSKKHETVGILSFEVANVMSKTIHLHKSLSEPEVSKLKFEILNSQGISNLISSDENYLLSLVLAEKLDELNKVANVVSRLGKKCNEPALTGFEHVYGDVINGVIDVRELGFLVKDMDGMVKKMESYVNSTANLYNEMEVLNELEQGSKKFQANPHEESKRAFEQKLIWQKQDVRHLKNVSLWNQTFDKVVELLVRTVCTVFARILVVFGESSLRKDSEFGRVNGGFRDRDDVVVSRHLKRVLSKSSSVGSVQPGNVTEKRGVTLKHRGIDSRKGEFGLFRVEDFGFACGTSPGRFFTDCLSLNCSVSRYGDNGNDDGNVGCDNRSSQISGCCSVANDGPKRERQNSSPFLQSQCSVLLNENQ…
>GbDUF668-22
MGGLCSRRSTVDNAPVGGFPHVNGHFARGSGLVFQTRQLPAKISTNSAPPAEDSADNAGMESREPFSFPEISTVPYCMNPAGIDDGIPRLSRVLSNKSRSTKSKQAAVAKVTEVGSLLGRAGTAGFGKAVDVLDTLGSSMTNLNLGSGFTSGVTTKGNKISILSFEVANTIVKGANLMQSLSMENIRHLKEMVLKSEGVQNLISRDMDELLRIAAADKREELKIFSGEVVRFGNRCKDPQWHNLDRYFEKLGSELTFEKQLKEEAETIMQQLMTYVHYTAELYHELHALDRFEQDYRRKLQEEDNSNTAQRGDSLAILRAELKSQNKHVKNLKKKSLWSRILEEVMEKLVDIVHFLHLEIHEAFGAADGDKPVKGSVSSHKKLGTAGLALHYANIITQI…
>GbDUF668-23
MGGVCSGATKEPTIKREQKTTSRGLSGKLKSKKRFSKQNGNSNSLSYANGGGLDKAPQRHDSGDFGLQFSRELKPSTPAKTTASKVSHRSSFLERAGILGLERALDVLDTLGSSMSNLNAGSGFVTGLASRGNTISILAFEVANTIGKGANLLRSLSEQNIQFLKKEVLHSEGVQKLVSTNMKELLSIAAEDKRDELDIFSREVFRFGDLCKDPQWHNLGRYFSKLDIDNSVHKQGRAEAEMTIKELTSLAQHTSELYHELNVLDRFEQEYRLKSEEVEALNLPKRGENLMLLQSELKQQRKLVRSLKKKSLWSRTLEEIMEKLVDIVTYMHQAIFEALGETASSVKKETPENSQKLGVCGLALHYANVIHQIDNIAARPASLPRNIRDTLYHGLPPTV…
>GbDUF668-24
MMLFIQEFLVKSKLEILNPPEGNAVQTISPVFRSQCRLLDAPPETLAASALALHYANVIIVIEKLAASPHLIGNDARDDLYNMLPASVRAALRARLKPYAKSLTSSVFDTELAEDWTEAMAAILEWLAPLAHNMIRWQSERSFEQQSFVSGTNALLVQTLYFANREKTEAAIIEILVGLNYVWRLGRELNAKALQECASSRNFDECLYL
>GbDUF668-25
MAWPTAETEQVDKVSRGCAMFRHEKPCSPTLQILAFETARNMSRLVALYKSLTDEEFLKLRNGPMRSPGVAFLNSTDETYLLSLICQEKLEDLNQIASIVSRLAKNCNGEELNKFETAFRNMKQGAVDVRNLDFNSRHVRKIIEKMEEYASATSLLHSSLVVLNELESSEKKMQRLKTNDCPEIPSDKTNLDLYNDKISFQRKQVRYFRQVSLWSKTFDKCVGLMARIVCTVYARICVVFGPFVPGLVCTMFTITTKNYFRRLHISRSKAFHMKVYPEAEYCLFVKEENHMRKASKSGPIPKASRFKRGPTTRFPSSELSPEAKGLGFLLSGVTATKNNVEANTRRNQRLIQSAPANTVGAAGLALRYANLITMAETYFYSTAIITDDARHLMFEMLPV…
>GbDUF668-26
MGGVCSSGTKERNTKLEQKTTTGFSGKLKSKRSFGKQKGNSDSHSHANGSGSDKTRQWDDSGDLGLQFSRELKSSTPARIAFSKGSQRNSYLGKAGIVGLEKAVDVLDTLGSSMSYLNAGSGFVTGLASRGQRISMLAFEVANTIAKGASLLQSLSEENIQFLKKEVLQSEGVQKLVSTNMNELQSIAAADKRDELDIFSREVIRFGDRCKDPQWHNLGRFFSKLDVGNSLHKQARADAEQTMQELTSLAQYTSELYHELNDLGRFELEVKRKLEEAESLNLPKRGQSLMILQSELKQQRKLVKSLKKKTLWSRTLEEVVEKFVDIVTYMHQAISEAFGVPASVTKETTENPQSLGAAELALHYANVIHQIDNIAARPAYLPPNIRDTLYRGLPPSVKT…
>GbDUF668-27
MGGLCSRRSTVDNAPCGGFPHVNGHIGQRTGLVFQTRELPAKINAKSNPPPAEDNADKVSGEPFSFPEISTAPYGTSADDINDGIPRLSRVLSDKSRSTKSKQVTAAKVSEVGSLLGRAGTAGLGKAVEVLDTLGSSMTNLNLSSGFTSGVTTKGNKIAILAFEVANTIVKGANLMQSLSNENIRHLKEVVLPSEGVQNLISRDMDELLRIAAADKREELKVFSGEVVRFGNRCKDPQWHNLDRYFEKLGSELTPEKQLKDEAEAIMQQLMSYVQYTAELYHELHALDRFEQDYRRKLQEEDNSTAVQRGDSLAILKAELKSQKKHVRSLKKKSLWSRILEEVMEKLVDVVHLLHLEIHEAFGSAGGDKPVKASVSSHKKLGSAGLALHYANIITQIDT…
>GbDUF668-28
MGGICSRSGVRDDGVGNAYGGGDFNNNYQTKAVPENSLMNPPQVMEIMEKRIEEPTDDFYDGIPRLTRGMSQKSRSVRSTQAAVAKVSEVGSRLGKAGSVGLGKAVEVLDTLGSSMTSLNPNAGFASGVATKGNELSILAFEVANTIVKGSNLMQSLSRRNVRHLKEVVLASNGVQNLISKDMDELLRIVAVDKREELKIFSGEVVRFGNRSKDRQWHSLERYFEKISRELSPQKQLKEEAELLVEQLMISVQYTAELYQELQILDKFEQDYLRKRQEEDNSAGTQKGDSLAILKADLKSQRKQVRNLKKKSLWSRSLEEVMEKLVDIVHYLILEIHCAFGSNEYQKSPEGSESGHQRLGPAGLALHYANIIMQVDTLVARSSSIPANTREALYQNLPP…
>GbDUF668-29
MRGGEMVAESWFGGSRLNSRNSSNLDITGKMLGILVFEVSSLMSKVVNLWHCLDDREIFKLRKEMANSLGIRRLVSNDENYLMDLALNEVIENFGNLATSVARLGKKCNNPVYHRFEYFISDPILNSFEWLGWEYRLKKMERKVQEMERFVLVTMRLTRELEVLAEHERTLRWIQRNLEGDGMKAVEWQKKVILQRQEVKNLRDMSPWVRTYDYVVRILLRSLWTILEKIKYVFRTHQMVSVSSASVSRCNSFSTLMSSVHPFDNNLCSFNSEPLGQSFSKSVQISGQHLHSHHQSTALHGKHPHLKTKQSGHVGIGPFKRCVLVGSNSRILNSRKPIGTGSFRFIGAYNVNMDKLSYSKMGSLSCTDKIYSKLRVFNTKRLLDAPTLTLGDAALSLHY…
>GbDUF668-30
MVAETWILKMGNQVSSNLKHALLLEPSSKKKKNTQHNLTSKKPQTVGILSFEVANVMSKTVHFHKSLSEPEISKLKSEILKSQGISNLVSADESYLLSLALAEKLDELTKVANVVSRLGKKCNEPALQGFEHVFGDILNGVIDVRELGLLVKDMEGMVRKLERYVNLTAKLYNEMEVLNELEHGTKKFQANPHEESKRAFEQKLIWQRQDVRHLKDVSLWNQTFDKVVELLARTVCTIFARILVVFGESALGKDGVSGRVNGWFSDRVEVVSRQLKGVLSKSSSVGSSQLGNVERSVAEKRGVSLKHRGIDSRKGEIRLFRMEDSGFPCGTSPGRLLTNCLSLGSSASRYDDGDDRIVDHDDRSSQISGCCSVANDGVKREWPNRSPPFCLPQLNDRLN…
>GbDUF668-31
MALETWLIKVKKTISNTAKISIPKNSKASKHVKSTVGVLSFEIAGLMSKLLHLWNSLSDKNVIRLRDESVSLEGVRKIVSNDESFLLGLACAEIAENVRLVAKYISRISKRCQDSGLQCFDRWFDEFANSGHDTHSWVLSSKEMEAKNKKMDRYVTITATLYKEMEELSTVENNLRKCLKEYESSSCSSSSIKEQKIIDLQQKLFWQRQEVKYLKERSLWNRSFDMVVSMAVRSIFTILARIKLIFGIGPSLLPRSLSASATVHPTENPNGFMSGPLKNPSEEENKDSRFGFFESNTKLLKPPASTLGAAALALHYANLIIIIEKMIKSPQLVGVDARDDLYSMLPNSIRSSLRGRLKGVGFSAGDPILAGEWRTALGRILGWLSPLAHNMIKWQSERS…
>GbDUF668-32
MALETWLIKVKRTISKHPNHKSNVGILSFEISSLMTKLLHLWNSLLDKAIIRLHNESIPFEGVTKLVSNNELFLLKLACAELVENIKLVAKSISRLSSRCQDAKLRCFDQCFDSFTDSGHDFHLWALSSNDMEAKNKKMATLIAITATLYKEMEELSTMENNLRKCNCFSMKDQQRLYCQSQEVKHLKQKSLWNTTFDNVVSILVRSVFTILARFKLVFGLDFFKSNSNFLKPPLDTLGASALALHYANLIITLEKMIRSPHLIGLATRDELYSILPSTIRSSLRGKLKGMLGFIADDPLLAVEWRSAMGKILSWLSPLAHNMIKWQNERSFEHWDFNLLPKTNVLLLKTLFFANKEKAEAAITELLVGLNYIWRFEREMTARALFECSKIV
>GbDUF668-33
MSIRSNHESFEDRTQKQKFDTIGPGNTVGAAGLALHYANIIIMAESCFYSTTSISNESQENMYEMLPISLKHALRRKLKGHLSKDVEESDEGQGLAQGWKEALGEIIGWLAPVAHDTLRWQQESDSQQQKLDSEPTALLMQTLHFSELEKIESAIVEVLVGLSCIYRYRGRRERLDG
>GrDUF668-01
MSIQAEGDSLAILKADLKSQRKQVRNLKKKSLWSRSLEEVMEKLVDIVHYLILEIHCAIGSNEYQKSPEGSESGHQRLGPAGLALHYANIIMQVDTLVCLLCFFFSLACLCVWL*
>GrDUF668-02
MGGVCSSGTKERNTKLEQKTTTGFSGKLKSKRSFGKQKGNSDSHSHANGSGSDKTRQWDDSGDLGLQFSRELKSSTPARIAFSKGSQRNSYLGKAGIVGLEKAVDVLDTLGSSMSYLNAGSGFVTGLASRGQRISMLAFEVANTIAKGASLLQSLSEENIQFLKKEVLQSEGVQKLVSTNMNELQSIAAADKRDELDIFSREVIRFGDRCKDPQWHNLGRFFSKLDVGNSLHKQARADAEQTMQELTSLAQYTSELYHELNDLGRFELEVKRKLEEAESLNLPKRGQSLMILQSELKQQRKLVKSLKKKTLWSRTLEEVVEKFVDIVTYMHQAISEAFGVPASVTKETTENPQSLGAAGLALHYANVIHQIDNIAARPAYLPPNIRDTLYRGLPPSVKT…
>GrDUF668-03
MGGLCSRRSTVDNAPCGGFPHVNGHIGQRTGLVFQTRELPAKINAKSNPPPAEDNADMVSGEPFSFPEISTAPYGTSADDIYDGIPRLSRVLSDKSRSAKSKQVTAAKVSEVGSLLGRAGTAGLGKAVEVLDTLGSSMTNLNLSSGFTSGVTTKGNKIAILAFEVANTIVKGANLMQSLSNENIRHLKEVVLPSEGVQNLISRDMDELLRIAAADKREELKVFSGEVVRFGNRCKDPQWHNLDRYFEKLGSELTPEKQLKDEAEAIMQQLMSYVQYTAELYHELHALDRFEQDYRRKLQEEDNSTAVQRGDSLAILKAELKSQKKHVRSLKKKSLWSRILEEVMEKLVDVVHFLHLEIHEAFGSAGGDKPVKASVSSHKKLGSAGLALHYANIITQIDT…
>GrDUF668-04
MALETWLIKVKKTISNTAKISIPKNSKASKHVKSTVGVLSFEIAGLMSKLLHLWNSLSDKNVIRLRDESVSLEGVRKIVSNDESFLLGLACAEIAENVRLVAKYISRISKRCQDSGLQCFDRWFDEFANSGHDTHSWVLSSKEMEAKNKKMDRYVTITATLYKEMEELSTVENNLRKCLKEYESSSCSSSSIKEQKIIDLQQKLFWQRQEVKYLKERSLWNRSFDMVVSMAVRSIFTILARIKLIFGIGPSLLPRSLSASATVHPTENPNGFMSGPLKIPSEEENKDSRFGFFESNTKLLKPPASTLGAAALALHYANLIIIIEKMIKSPQLVGVDARDDLYSMLPNSIRSSLRGRLKGVGFSAGDPILAGEWRTALGRILGWLSPLAHNMIKWQSERS…
>GrDUF668-05
MGREIVESWFGGSWWNPRKSASESTDKVVLGILAFEVAGLMSKVVNLWHSLDDREIFRLREEIANSIGIQRLVSDDESYVMDLALNEVIENFGHLATYVARLGKKCTDPVYHRFEAFINDPLLNNLEWFGWEYRWKKMEKKMKKMERFVAVTMQLTQELEVLAELEQTLRRMQRNPELDRVKLLEFQQKVILQRQEVKNLREMSPWVRTYDYIVRFLLRSLLTVLERIKNVFGTNQMVPVDRNDDFESVNSDYLSRSHSFSTVIPSSVYPSDHNLCGFSSGPLGRSFSKSMSITGKHRTNIKHLHSHYHSTALHGKQPHSRTKRAGHAAFGPFKGCMLAGSISPVLDSYKPIGTTSTRFSGAYPKNIDNLKMEPLSRSYNIYSKLSIFNTKRLLNAPIS…
>GrDUF668-06
MVTESWFRNLWKIPRRQDGISEKVEIGVLAFEVASLMSKLVHLWQCLSDKQVFRLREEITNSVGIKKLVSEDEEYIGRLICAEMVENVTHVAKSVARLAKKCSDPGLKSFELAFTELIQYGVDSYGWIFSLKKMEKKVKKMERFISVNATLYQEMELLADLEQTLKRMKSGDSAQESLLEFHKKVIWKQHEVKSLRASSLWNKTYDYTIRLLARSIFTIFSRIKHVFGFEHKVDVGDSKVMDSDFMHRSQSVSALMHSSVHPTENTSLPRFSSGPLGIFSTKSGPIPAPDKTNYFHSGPLVGSTPKSGSISGKNRNFNFHSGPLGRTAGRSGPLFGIDKISKIWQTNNHSAAVSGKKPHLRSNRLTQVGPFKGCMVDSGAVRNCYISSNGIHSGIPNGT…
>GrDUF668-07
MAWRPAGKNKSSNKSHVSRHTKSSSSLSLSSSSSSSSSSCSPTLQILAFETAKCMVRLVALYKSLSDDEFHRLRNGIMKSPGVVTLNSDDETYLLSLACEEMLENLDQAAATVSRLGKKCIDVELSKFDTAYHNMKQGIIDARTLDFNTEHVVKTIDQMEKYACSTSVLYASLVGVDEMEISKRKKWRQNSGSKIDYFNEEISSRRKQVIHFRKISLWNQTFDKIVALMAQIVAVIFVRICTVFEPFVSSLPCITAKNRNFNRLHYNSNPKSPKGVTFRLSSITKIDKFITKIRYMDVNTEKNQMLVQSAPENTVGAAGLALRYANVIIMAEAYFYSSKMITNDAREYMFEMLPMNLKQMLRGKLKSHWHKDAEAREGQQGVAEGWKAALEEIFEWLAP…
>GrDUF668-08
MVAETWIHKLGSQVSSNLKHAFLLDPSSKKKNTQNNPTSKKHETVGILSFEVANVMSKTIHLHKSLSEPEVSKLKFEILNSQGISNLISSDENYLLSLVLAEKLDELNKVANVVSRLGKKCNEPALTGFEHVYGDVINGVIDVRELGFLVKDMDGMVKKMESYVNSTANLYNEMEVLNELEQGSKKFQANPHEESKRAFEQKLIWQKQDVRHLKNVSLWNQTFDKVVELLVRTVCTVFARILVVFGESSLRKDSEFGRVNGGFRDRDDVVVSRHLKRVLSKSSSVGSVQPGNVTEKRGVTLKHRGIDSRKGEFGLFGVEDFGFACGTSPGRFFTDCLSLNCSVSRYGDNGNDDGNVGCDNRSSQISGCCSVANDGPKRERQNSSPFLQSQCSVLLNENQ…
>GrDUF668-09
MGGVCSGATKEPTIKREQKTTSRGLSGNGNSNSLSYANGGGLDKAPQRHDSGDFGLQFSRELKPSTPAKTTASKVSHRSSFLGRAGILGLERAVDVLDTLGSSMSNLNAGSGFVTGLASRGNTISILAFEVANTIGKGANLLRSLSEQNIQFLKKEVLHSEGVQKLVSTNMKELLSIAAEDKRDELDIFSREVFRFGDLCKDPQWHNLGRYFSKLDIDNSVHKQARAEAEMTIKELTSLAQHTSELYHELNVLDRFEQEYRLKSEEVEALNLPKRGENLMLLQSELKQQRKLVRSLKKKSLWSRTLEEIMEKLVDIVTYMHQAIFEALGETASSVKKETPENSQKLGVCGLALHYANVIHQIDNIAARPASLPRNIRDTLYHGLPPTVKKALRSRLQSI…
>GrDUF668-10
MGGLCSRRSTVDNAPVGGFPHVNGHFARGSGLVFQTRQLPAKISTNSAPPAEDSADNAGMESREPFSFPEISTVPYCMNPAGIDDGIPRLSRVLSNKSRSTKSKQAAVAKVTEVGSRLGRAGTAGFGKAVDVLDTLGSSMTNLNLGSGFTSGVTTKGNKISILSFEVANTIVKGANLMQSLSMENIRHLNEMVLKSEGVQNLISRDMDELLRIAAADKREELKIFSGEVVRFGNRCKDPQWHNLDRYFEKLGSELTFEKQLKEEAETIMQQLMTYVHYTAELYHELHALDRFEQDYRRKLQEEDNSNTAQRGDSLAILRAELKSQNKHVKNLKKKSLWSRILEEVMEKLVDIVHFLHLEIHEAFGAADGDKPVKGSVSSHKKLGTAGLALHYANIITQI…
>GrDUF668-11
MALETWLIKVKRTISKHPNHKSNVGILSFEIASLMTKLLHLWNSLSDKAIIRLHNESIPFEGVTKLVSNNELFLLKLACAELVENIKLVAKSISRLSSRCQDAKLRCFDQCFDSFTDSGHDFHLWALSSNDMEAKNKKMATLIAITATLYKEMEELSTMENNLRKCNCFSMKDQQRLYCQSQEVKHLKQKSLWNTTFDNVVSILVRAVFSILARFKLVFGLGFFKSNSNFLKPPLDTLGASALALHYANLIITLEKMIRSPHLIGLATRDELYSILPSTIRSSLRGRLKGILGFIADDPLLAVEWRSAMGKILSWLSPLAHNMIKWQNERSFEHWDFNLLPKTNVLLLETLFFANKEKAEAAITELLVGLNYIWRFEREMTARTLFECSKIV*
>GrDUF668-12
MGGICSRSGVRDGGVGNAYGGGDFNNNYQTKAVPENSLMNPPQVTEIMEKRIEEPTDDFYDGIPRLTRGMSQKSRSVRSTQAAVAKVSEVGSRLGKAGSVGLGKAVEVLDTLGSSMTSLNPSAGFASGVATKGNELSILAFEVANTIVKGSNLMQSLSRRNVRHLKEVVLASNGVQNLISKDMDELLRIVAVDKREELKIFSGEVVRFGNRSKDRQWHSLERYFEKISRELSPQKQLKEEAELLVEQLMISVQYTAELYQELQILDKFEQDYLRKRQEEDNSAGTQKGDSLAILKADLKSQRKQVRNLKKKSLWSRSLEEVMEKLVDIVHYLILEIHCAFGSNEYQKSPEGSESGHQRLGPAGLALHYANIIMQVDTLVARSSSIPANTREALYQNLPP…
>GrDUF668-13
MAWLSAAVDKAGGPFSPNKSTLQILAFEAAKTMSRLVALYKSLSDDEMFKLRKGPMKSLGVAFLNSMDESYLLGLACKEKLEDLGHAVVVVSRLSKQCIGDELNRFEIAYHNKKQGIIDVGNVDFNSRNVGKAIEKMEKYANATSALHASLVALNELEVSEKKMQKPKINIDYFNEEINFQRKQVLHFRQISLWSQTFDTSVGLMARIVFVIYARICTIFGPFVPSLTCIYIPKRKALHKKVYPETSYCLLVDKEKYTEHASKSGPIMKASRTEPKNKSLIQSAPGNTVGAAGLALHYANIIIKAESCFYSTTSISNESRENMYEMLPISLKHALRRKLKGHLSKDVEESDEGQGLAQGWKEALGEIIGWLAPVAHDTLRWQQESDSQQQKLDSEPTAL…
>GrDUF668-14
MVAESWFRSFWKIPRRHEGGSERVEIGVLAFEVASLMSKLVHLWRCLSDKQVSRLREEIMTCVGIKKLVSEDEGYIGHLICAEMIETVTHVAKSVARLAKKCSDPGLKSFELAFTELVQIGADPYCWIFSLKKMDKKVKKMERYISVNATLYQEMEMLLDLEQTLRRMKASDAEPENLLEFQKKVMWKQHEVKNLREMSLWSRTYDYTIRLTTRSIFTVFVRIKHVFGIEQNVDDGDLRAASINRSQSVSTLMQSSVHRTDNTSLTRFSSGPFGMFSTKSGPISKPNKTNYFHSGPLGGSTTKSGSIARKNGNFNFHSGPLERSTAKSGQLLGMDKISKKIWQTNNHPSAANGNKPHLKSNRLTQVGPFKGCIIDADEAIHSGILSGIKAGNLNPPEGN…
>GrDUF668-15
MAWPTAETEQVDKVSRSCAMFRHEKPCSPTLQILAFETARNMSRLVALYKSLTDEEFLKLRNGPMRSPGVAFLNSTDETYLLSLICQEKLEDLNQIASIVSRLAKNCNGEELNKFETAFRNMKQGAVDVRNLDFNSRHVRKIIEKMEEYASATSLLHSSLVVLNELESSEKKMQRLKTNNCPEIPSDKTNLDLYNDKISFQRKQVRYFRQVSLWSKTFDKCVGLMARIVCTVYARICVVFGPFVPGLVCTMFTITTKNYFRRLHVSRTKAFHMKVYPEAEYCLFVKEENHMRKASKSGPIPKASRFKRGPTTRFPSSELSPEAKGLGFLLSGVTATKNNVEANTRRNQRLIQSAPANTVGAAGLALRYANLITMAETYFYSTAIITDDARHLMFEMLPV…
>GrDUF668-16
MALETWLIKLKKTISNTLDTARSSNHKANVGVLSFEIAGLMSKLLQLWNCLSDKTIIRLRDESLSLEGVHKIVSNDESFLLGLACAEMAENIRVVAKSISRISKRCQDSDLQGFDGWFDEFANSGHDRHGWVLSSKDMEAKRKKMDKYVTITATLYKEMEELSTIENCLRKCKEYKPSSIKEQKIVDLQTKLFWQRQEVKYLKERCLWNKSFDMVVSILVRSIFTILARLKLVFFGFEFGYPSCLPRSLSASATVHPTQNPDTFHFVSGPLKTSSKPAVSFFESNLKLLKPPSSTLGAAALALHYANLIIIMEKMIKSPQLVGVDARDDLYSMLPSSIRSCLRGRLKGIGLSSASDPVLAGEWRTAVRSILGWLSPLAHNMIKWQSERSFEHQNLFPKT…
>GrDUF668-17
MVAETWILKIGNQVSSNLKHALLLEPSSKKKKNTQHNQTSKKPQTVGILSFEVANVMSKTVHFHKSLSEPEISKLKSEILKSQGISNLVSADESYLLSLALAEKLDELTKVANVVSRLGKKCNEPALQGFEHVFGDILNGVIDVRELGLLVKDMEGMVRKLERYVNLTAKLYNEMEVLNELEHGTKKFQANPHEESKRAFEQKLIWQRQDVRHLKDVSLWNQTFDKVVELLARTVCTIFARILVVFGESALGKDGVSGRVNGRFSDRVEVVSRQLKGVLSKSSSVGSSQLGNVERSVAEKRGVSLKHRGIDSRKGEIRLFRMEDSGFPCGTSPGRLLSNCLSLGSSASRYDDGDDRIVDHDDRSSQISGCCSVANDGVKRERPNRSPPFCLPRLNDRLN…
>GaDUF668-01
MVTESWFRNLWKIPRRQDGISEKVEIGVLAFEVASLMSKLVHLWQCLSDKQVFRLREEITNSVGIKKLVSEDEEYIGRLICAEMVENVTHVAKSVARLVKKCSDPGLKSFELAFTELIQNGVDPYGWIFSLKKMERKVKKMERFISVNATLYQEMELLADLEQTLKRMKSGDSVQESWLEFHKKVMLKQHEVKSLRASSLWNKTYDYTIRLLARSIFMIFSRIKHVFGFEHKVDVGDSKVMDSDFMHRSQSVSALMHASVHPTENTSLPRFSSGPLGIFSTKSGPIPAPDKTNYFHSGPLVGSTPKSGSISGKNRNFNFHSGPLGRTAGRSGPLFGMDKISKIWQTNNHSAAVSGKKPHLRSNRLTQVGPFKGCMVDSGAVRNCYISSNGIHSGIPNGT…
>GaDUF668-02
MGREMVESWFGGSWWNPRKSASESTDKVVLGILAFEVAGLMSKVVNLWHSLDDREIFRLREEIANSIGIQRLVSDDESYVMDLALNEVIENFGHLATYVARLGKKCTDPIYHHFEAFINDPLLNNMEWFGWEYRWKKMEKKMKKMERFVAVTMQLTQELEVLAELEQTLRRMQRNPELDRVKLLEFQQKVILQRQEVKNLREMSPWVRTYDYIVRFLLRSLLTILERIKNVFGTNQMVPVERNDDFESVNSDYLSRSHSFSTVIPSSVYPSDHNLCGFSSGPLGRSFSKSMSITGKHRTNSKHLHSHYHSTALHGKQPHSRTKRAGQSAFGPFKGCMLAGSISPVLDSYKPIGTISTRFSGAYPKNIDNLKMEPLSRSYNIYSKLSIFNTKRLLNAPIS…
>GaDUF668-03
MAWRPAGVNKASNKSHVSRHTKSSSSSLPLSSSSSSSCSPTLQILAFETAKCMVRLVALYKSLSDDEFHRLRNGIMKSPGVVTLNSDDETYLLSLACEEMLENLDQAAAIVSRLGKKCIDVELNRFDIAYHNMKQGIIDARTLDFNTEHVVKAIDQMEKYVCSTSVLYASLVGVDEMEISKRKKWRRNSGSKIDYFNEEISSRRKQVLHFRKISLWNQTFDKIVALMAQIVAVIFVRICTVFEPFVSSLPCITTKNRNFNRLHYNSNPKSPKGVTFRLSSITKIDKFITKIRYMDVKTEKNQMLVQSAPENTVGAAGLALRYANVIIMAEAYFYSSKMITNDARGYMFEMLPMNLKQMLRGKLKSHWHKDAEAREGQQGVAEGWKAALEEIFEWLAPVA…
>GaDUF668-04
MGGLCSRRSTVDNAPVGGFPHVNGHFARGSGLVFQTRQLPAKISTNSAPPAEDSADNAGMESREPFSFPEISTVSYGMNPADIDDGIPRLSRVLSNKSRSTKSKQAAVAKVTEVGSLLGRAGTAGFGKAVDVLDTLGSSMTNLNLGSGFTSGVTTKGNKISILSFEVANTIVKGANLMQSLSKENIRHLKEVVLKSEGVQNLISRDMDELLRIAAADKREELKIFSGEVVRFGNRCKDPQWHNLDRYFEKLGSELTFEKQLKEEAETIMQQLMTYVHYTAELYHELHALDRFEQDYRRKLQEEDNSNTAQRGDSLAILRAELKSQNKHVKNLKKKSLWSRILEEVMEKLVDIVHFLHLEIHEAFGAADGDKPVKGSVSSHKKLGTAGLALHYANIITQI…
>GaDUF668-05
MVAETWIHKLGSQVSSNLKHAFLLDPSSKKKNTQNNPTSKKHETVGILSFEVANVMSKTIHLHKSLSEPEVSKLKFEILNSQGISNLISSDENYLLSLVLAEKLDELNKVANVVSRLGKKCNEPALTGFEHVYGDVINGVIDVRELGFLVKDMDGMVKKMESYVNSTANLYNEMEVLNELEQGSKKFQANPHEESKRAFEQKLIWQKQDVRHLKNVSLWNQTFDKVVELLVRTVCTVFARILLVFGESLRKDSEFGRVNGGFRDRDDVVVSRYLKRVLSKSSSVGSGQPGNVTEKQRMSLKHRGIDSRKGEFGLFRVEDFGFACGTSPGRFFTDCLSLNCSVSRYGNSGNDDGNVGCDDRSSQISGCCSVANDGPKRERRNSSPFLQSQCSVLLNENQR…
>GaDUF668-06
MGGVCSGATKEPTIKREQKTTSRGLSGKLKSKKRFSKQNGNSNSLSYAYGGGLDKAPQRHDSGDFGLFSRELKPSTPAKTTASKVSHRSSFLGRAGILGLERAVDVLDTLGSSMSNLNAGSGFVTGLASRGNVITILAFEVANTIGKGANLLRSLSEQNIQFLKKDVLHSEGVQRLVSTNMKELLSIAAEDKRDELDIFSREVFRFGDLCKDPQWHNLGRYFSKLDIDNSVHKQARAEAEMTMKELTSLAQHTSELYHELNVLDRFEQEYRLKSEEVEALNLPKRGENLMLLQSELKQQRKFVRSLKKKSLWSRTLEEIMEKLVDIVTYMHQAIFEALGETASSDKKETRENSQKLGVCGLALHYANVIHQIDNIAARPASLPPNIRDTLYHGLPPTVK…
>GaDUF668-07
MAWPTAETEQVDKVSHGCTMFRHEKPGSPTLQILAFETARNMSRLVALYKSLTDEEFLKLRNGPMRSPGVAFLNSTDETYLLSLVCQEKLEDLNQIASIVSRLAKNCNGEELNKFETAFRNMKQGAVDVRNLDFNSRHVRKIIEKMEEYASATSLLHSSLVALNDLESSEKKIQRLKANDCPEIPSDKTNLDLYNDKISFQRKQVRYFRQVSLWSKTFDKCVGLMARIVCTVYARICVVFGPFVPGLVCTMFTITTKNYFRRLHVSRSKAFHMKVYPEAEYCLFVKEENHMRKASKSGHSRFKRGPTTRFPSSELSPEAKGLGFLLSGVTATKNNVEVNTRRNQRLIQSAPANTVGAAGLALRYANLITMAETYFYSTAIITDDARQLMFEMLPVHMKR…
>GaDUF668-08
MVAESWFRSFWKIPRRHEGGSERVEIGVLAFEVASLMSKLVHLWRRLSDKQVSRLREEIMTCVGIKKLVSEDEGYIGHLICVEMIETVTHVAKSVARLAKKCSDPGLKSFELAFTELVQIGADPYCWIFSLKKMDKKVKKMERYISVNATLYQEMEMLLDLEQTLRRMKASDAEPENLLEFQKKVMWKQHEVKNLREMSLWSRTYDYTIRLTTRSIFTVFVSIKHVFGIEQNVDDGDLRAASINRCQSVSTLMQSSVHRTDNTSLTRFSSGPFGMFSTKSGPISKPNKTNYFHSGPLGDSTTKSGSLARKNGNFNFHSGPLERSTAKSGQLLGMDKISKKIWQTNNHPSAANGKKPHLKSNRLTQVGPFKGCIIDADDAIHSGILSGIKAGNLNPPEGN…
>GaDUF668-09
MGGLCSRRSTVDNAPSGGFPHVNGHIGQRTGLVFQTRELPAKINAKSNPPPSEDNADKVSGEPFSFPEISTAPYWTSADDINDGIPRLSRVLSDKSRSTKSKQVTAAKVSEVGSLLGRAGTAGLGKAVEVLDTLGSSMTNLNLSSGFTSGVTTKGNKIAILAFEVANTIVKGANLMQSLSKENIRHLKEVVLSSEGVQNLISRDMDELLRIAAADKREELKVFSGEVVRFGNRCKDPQWHNLDRYFEKLGSELTPEKQLKDEAEAIMQQLMSYVQYTAELYHELHALDRFEQDYRRKLQEEDNSTAVQRGDSLAILKAELKSQKKHVRSLKKKSLWSRILEEVMEKLVDVVHFLHLDIHEAFGSAGGDKPIKASVSSHKKLGSAGLALHYANIITQIDT…
>GaDUF668-10
MGGVCSSGTKERNTKLEQKTTTGFSGKLKSKRSFGKQKGNSDSHSNANGSGSDKARQWDDSGDLGLQISRELKSSTPARIAFSKGSQRNSYLGKAGIVGLEKAVDVLDTLGSSMSNFNAGSGFVTGLASRGHRVSILAFEVANTIAKGASLLQSLSEENIQFLKKEVLQSEGVQKLVSTNMNELQSIAAADKRDELDIFSREVIRFGDLCKDPQWHNLGRFFSKLDVDNSLHKQARADAEQTMQELTSLAQYTSELYHELNDLGRFELEVKRKLEEAESLNLPKRGQSLMILQSELKQQRKLVKSLKKKSLWSRTLEEVVEKFVDIVTYMHQAISDAFGEPASVTKETTENPQSLGVAGLALHYANVIHQIDNIAARPAYLPPNIRDTLYRGLPPSVKI…
>GaDUF668-11
MGGICSRSGIRDDGVGNAYGGGDFNNNYQTKAVPENSLMNPPQVTEIMEKRIEEPTDDFYDGIPRFTRGMSQKSRSVRSTQAAVAKVSEVGSRLGKAGSVGLGKAVEVLDTLGSSMTSLNPNAGFASGVATKGNELTILAFEVANTIVKGSNLMQSLSRRNVRHLKEVVLATNGVQNLISKDMDELLRIVAVDKREELKIFSGEVVRFGNRSKDRQWHSLERYFEKISRELSPQKQLKEEAELLVEQLMISVQYTAELYQELQILDKFEQDYLRKRQEEDNSAGTQKGDSLAILKADLKSQRKQVRNLKKKSLWSRSLEEVMEKLVDIVHYLILEIHCAFGSNEYQKSPEGSESGHQRLGPAGLALHYANIIMQVDTLVARSSSIPANTREALYQNLPP…
>GaDUF668-12
MRGGEMVAESWFGGSRLNSRNNSNLDITGKMLGILVFEVASLMSKVVNLWHSLDDTEIFKLRKEMANSLGLRRLVSNDENYLMDLALNEIIENFGILATSVARLGKKCNNPVYHRFEYFIRDPILNSFEWLGWEYRLKKMERKVQKMERFVLVTMRLTRELEVLAEHERTLRRIRRNSEGDGMKAVEWQKKVILQRQEVKNLRDMSPWVRTYDYVVRILLRSLLTILEKIKYVFRTHQMVSVSSASVPRCNSFSTLMSSVHPSDNNLCGFNSEPPGQSFSKSAQISGQHLHSHHHSTALHGKHPRLKTKQFGHVGIGPFKRCVSVGSNSQILNSRKPIGTGSFRFIGAYNVNMDKLNYSKIGSLSCSDKIYSKLCVFNTKHLLDAPTSTLGDAALSLHY…
>GaDUF668-13
MVAETWILKMGNQVSSNLKHALLLEPSSKKKKNTQNNPTSKKPQTVGILSFEVANVMSKTVHFHKSLSEPEISKLKSEILKSQGISKLVSADESYLLSLALAEKLDELTKVANVVSRLGKKCNEPALQGFEHVFGDILNGVIDVRELGLLVKDMEGMVRKLERYVNLTAKLYNEMEVLNELEHGTRKFQANPHEESKRAFEQKMIWQRQDVRHLKDVSLWNQTFDKVVELLARTVCTIFARILVVFGESALGKDGAPGGQLKGVLSKCSSVGSSQLGNVERSVAEKRGVSLKHGGIDSRKGEIGLFQMEDSGFPCGTSPGRLLTNCLSLGSSASRYDDGDDRSVDHDDRSSQISGCCSVANDGAKRERPNRPRLNDLLSNAQFGPKSRLALYASPSTVG…
>GaDUF668-14
MALETWLIKLKKTISNTLDTARSSNHKANVGVLSFEIAGLMSKLLQLWNCLSDTTIIRLRDESLSLEGVHKIVSNDESFLLGLACAEMAEIIRVVAKSISRISKRCQDSDLQGFDGWFDEFANSGHDRYGWVLSSKDMEAKRKKMDKYVTITATLYKEMEELSTIENCLRKCKEYKPSSIKEQKIVDLQTKLFWQRQEVKYLKERCLWNKSFDMVVSILVRSIFTILARLKLVFFGFEFGYPSCLPRSLSASATVHPTQNPDTFHFVSGPLKTSSKPVSFFESNSKLLKPPSSTLGAAALALHYANLIIIMEKMIKSPQLVGIDARDDLYSMLPSSISSCLRGRLKGIGLSSASDPVLAGEWRTAVRSILGWLSPLAHNTIKWQSERSFEHQNLLPKTN…
>GaDUF668-15
MALETWLIKVKKTISNTAKISIPKNSKASKHVKSTVGVLSFEIAGLMSKLLHLWNSLSDKNVIRLRDESVSLEGVRKIVSNDESFLLGLACAEIAENVRLLAKYISRISTRCQDSGLQCFDRWFNEFANSGHDTHGWVLSSKEMEAKNKKMDRYVTITATLYKEMEELSTVENSLRKCLKEYESSSCPSSSIKEQKIIDLQQKLFWQRQEVKYLKERSLWNRSFDMVVSMAVRSIFTILARIKLIFGIGPSILPRSLSASATVHPTENPNGFMSGPLKNPSEEENKDSRFGFFESNTKLLKPPASTLGAAALPLHYANLIIIIEKMIKSPQLVGVDARDDLYSMLPNSIRSSLRGRLKGVGFSAGDPILAGEWRTALGRILGWLSPLAHNMIKWQSERS…
>GaDUF668-16
MALETWLIKVKRTISKHPNHKSNVGVLSFEIASLMTKLLHLWNSLSDRAIIRLRNESIRFEGVTKLVSNNELFLLKLSCAELAENINLVAKSISRLSSQCQDAKLRCFDQCFDSFADSGHDFHLWALSSNDMEAKNKKMATLIAITAALYKEMEELSTMENNLRKCNCFSMKDQQRLYCQRQEVKHLKQKSLWNTTFDNVVSILVRSVFTILARFKLVFGLGFYKSNSNFLKPPLDTLGASALALHYANLIITLEKMIRSPHLIGLDTRDELYSILPSTIRSSLRGRLKGILGFIANDPLLAVEWRSAMGKILSWLSPLAHNMIKWQNERSFEHWDFNLLPKTNVLLLETLFFANKEKAEAAITELLVGLNYIWRFEREMTAKALFECSKIV
>GaDUF668-17
MAWLSAAVDKACGPFSPNKSTLQILAFEAAKTMSRLVALYKSLSDDELFKLRKGPMKSLGVAFLNSMDESYLLGLVCKEKLEDLGHAVVVVSRLSKQCIDDELNRFEIAYHNKKQGIIDVGNVDFNSRNVGKAIEKMEKYANATSALHGSLVALNELEVSEKKMQKPNINIDYFNEEINFQRKQVLHFRQISLWSQTFDTSVGLMARIVFVIYARICTIFGPFVPSLTCIYIPKRKALHMKVYPETSYCLLVDKEKYTEHASKSGSIMKASRTEPKNKSLIQSAPGNTVGAAGLALHYANIIVMAESCFHSTTSISNESRENMYEMLPISLKHALRRKLKGHLSKDVEGSDGGQGLAQGCKEALGEIIGWLAPVAHDTLRWQQERDSQQQKLDSEPTAL…
