# Supplementary material for: Genome-wide identification of the DUF668 gene family in cotton and expression profiling analysis of GhDUF668 in Gossypium hirsutum under adverse stress
Source: BMC Genomics. 2021 May 27;22:395. doi: 10.1186/s12864-021-07716-w (PMC8162019; doi:10.1186/s12864-021-07716-w)
Supplement: Supplementary file 7 — Additional file 7: Table S3. cis-acting elements analysis of DUF668 family members in G. hirsutum. [file 12864_2021_7716_MOESM7_ESM.xls]

## Sheet: Sheet1
Table S3 cis-acting elements analysis of DUF668 family members in G. hirsutum
Gene	start	end	Cis-acting elements
GhDUF688-01	1134	1174	cis-acting element involved in defense and stress responsiveness
GhDUF688-01	1351	1391	cis-acting element involved in salicylic acid responsiveness
GhDUF688-01	1142	1182	cis-acting element involved in the abscisic acid responsiveness
GhDUF688-01	260	300	gibberellin-responsive element
GhDUF688-01	1750	1790	MYB binding site involved in light responsiveness
GhDUF688-02	264	304	cis-acting element involved in defense and stress responsiveness
GhDUF688-02	1766	1806	cis-acting element involved in gibberellin-responsiveness
GhDUF688-02	1864	1904	cis-acting element involved in low-temperature responsiveness
GhDUF688-02	1972	2012	cis-acting element involved in low-temperature responsiveness
GhDUF688-02	672	712	cis-acting element involved in the abscisic acid responsiveness
GhDUF688-02	673	713	cis-acting element involved in the abscisic acid responsiveness
GhDUF688-02	1169	1209	gibberellin-responsive element
GhDUF688-02	1248	1288	gibberellin-responsive element
GhDUF688-02	1045	1085	gibberellin-responsive element
GhDUF688-03	0	37	cis-acting element involved in defense and stress responsiveness
GhDUF688-03	1448	1488	cis-acting element involved in defense and stress responsiveness
GhDUF688-03	1589	1629	cis-acting element involved in defense and stress responsiveness
GhDUF688-03	699	739	cis-acting element involved in light responsiveness
GhDUF688-03	1565	1605	cis-acting element involved in low-temperature responsiveness
GhDUF688-03	403	443	cis-acting element involved in salicylic acid responsiveness
GhDUF688-03	35	75	cis-acting element involved in the abscisic acid responsiveness
GhDUF688-03	523	563	cis-acting element involved in the abscisic acid responsiveness
GhDUF688-03	1660	1700	cis-acting element involved in the abscisic acid responsiveness
GhDUF688-03	484	524	MYB binding site involved in drought-inducibility
GhDUF688-03	696	736	MYB binding site involved in light responsiveness
GhDUF688-03	1100	1140	MYB binding site involved in light responsiveness
GhDUF688-03	456	496	MYBHv1 binding site
GhDUF688-04	151	191	cis-acting element involved in low-temperature responsiveness
GhDUF688-04	1794	1834	cis-acting element involved in salicylic acid responsiveness
GhDUF688-04	1948	1988	gibberellin-responsive element
GhDUF688-05	1309	1349	auxin-responsive element
GhDUF688-05	101	141	cis-acting element involved in the abscisic acid responsiveness
GhDUF688-05	103	143	cis-acting element involved in the abscisic acid responsiveness
GhDUF688-05	104	144	cis-acting element involved in the abscisic acid responsiveness
GhDUF688-05	180	220	cis-acting regulatory element involved in the MeJA-responsiveness
GhDUF688-05	217	257	cis-acting regulatory element involved in the MeJA-responsiveness
GhDUF688-05	180	220	cis-acting regulatory element involved in the MeJA-responsiveness
GhDUF688-05	217	257	cis-acting regulatory element involved in the MeJA-responsiveness
GhDUF688-05	1459	1499	MYB binding site involved in drought-inducibility
GhDUF688-06	1728	1768	cis-acting element involved in gibberellin-responsiveness
GhDUF688-06	1522	1562	cis-acting element involved in low-temperature responsiveness
GhDUF688-06	445	485	cis-acting element involved in salicylic acid responsiveness
GhDUF688-06	664	704	cis-acting element involved in salicylic acid responsiveness
GhDUF688-06	1549	1589	cis-acting element involved in salicylic acid responsiveness
GhDUF688-06	99	139	cis-acting element involved in the abscisic acid responsiveness
GhDUF688-06	745	785	cis-acting element involved in the abscisic acid responsiveness
GhDUF688-06	101	141	cis-acting regulatory element involved in the MeJA-responsiveness
GhDUF688-06	101	141	cis-acting regulatory element involved in the MeJA-responsiveness
GhDUF688-06	76	116	MYB binding site involved in drought-inducibility
GhDUF688-06	42	82	MYB binding site involved in light responsiveness
GhDUF688-06	1772	1812	MYB binding site involved in light responsiveness
GhDUF688-06	133	173	MYBHv1 binding site
GhDUF688-07	1508	1548	auxin-responsive element
GhDUF688-07	1376	1416	cis-acting element involved in the abscisic acid responsiveness
GhDUF688-07	1593	1633	cis-acting element involved in the abscisic acid responsiveness
GhDUF688-07	1934	1974	cis-acting element involved in the abscisic acid responsiveness
GhDUF688-07	1858	1898	gibberellin-responsive element
GhDUF688-07	944	984	MYB binding site involved in drought-inducibility
GhDUF688-07	1878	1918	MYBHv1 binding site
GhDUF688-08	922	962	cis-acting element involved in defense and stress responsiveness
GhDUF688-08	1560	1600	cis-acting element involved in salicylic acid responsiveness
GhDUF688-08	1834	1874	cis-acting element involved in salicylic acid responsiveness
GhDUF688-08	978	1018	cis-acting element involved in the abscisic acid responsiveness
GhDUF688-08	520	560	cis-acting regulatory element involved in the MeJA-responsiveness
GhDUF688-08	976	1016	cis-acting regulatory element involved in the MeJA-responsiveness
GhDUF688-08	520	560	cis-acting regulatory element involved in the MeJA-responsiveness
GhDUF688-08	976	1016	cis-acting regulatory element involved in the MeJA-responsiveness
GhDUF688-08	461	501	MYBHv1 binding site
GhDUF688-09	590	630	auxin-responsive element
GhDUF688-09	1225	1265	auxin-responsive element
GhDUF688-09	659	699	cis-acting element involved in defense and stress responsiveness
GhDUF688-09	892	932	cis-acting element involved in defense and stress responsiveness
GhDUF688-09	1310	1350	cis-acting element involved in the abscisic acid responsiveness
GhDUF688-09	1374	1414	gibberellin-responsive element
GhDUF688-09	655	695	MYB binding site involved in light responsiveness
GhDUF688-09	1779	1819	MYB binding site involved in light responsiveness
GhDUF688-10	629	669	cis-acting element involved in gibberellin-responsiveness
GhDUF688-10	930	970	cis-acting element involved in low-temperature responsiveness
GhDUF688-10	162	202	cis-acting element involved in salicylic acid responsiveness
GhDUF688-10	1411	1451	gibberellin-responsive element
GhDUF688-10	652	692	MYB binding site involved in flavonoid biosynthetic genes regulation
GhDUF688-11	1890	1930	cis-acting element involved in defense and stress responsiveness
GhDUF688-11	158	198	cis-acting element involved in the abscisic acid responsiveness
GhDUF688-11	1385	1425	cis-acting element involved in the abscisic acid responsiveness
GhDUF688-11	1427	1467	cis-acting element involved in the abscisic acid responsiveness
GhDUF688-11	277	317	cis-acting regulatory element involved in the MeJA-responsiveness
GhDUF688-11	1387	1427	cis-acting regulatory element involved in the MeJA-responsiveness
GhDUF688-11	1425	1465	cis-acting regulatory element involved in the MeJA-responsiveness
GhDUF688-11	1704	1744	cis-acting regulatory element involved in the MeJA-responsiveness
GhDUF688-11	277	317	cis-acting regulatory element involved in the MeJA-responsiveness
GhDUF688-11	1387	1427	cis-acting regulatory element involved in the MeJA-responsiveness
GhDUF688-11	1425	1465	cis-acting regulatory element involved in the MeJA-responsiveness
GhDUF688-11	1704	1744	cis-acting regulatory element involved in the MeJA-responsiveness
GhDUF688-11	1105	1145	MYB binding site involved in drought-inducibility
GhDUF688-11	1321	1361	MYB binding site involved in drought-inducibility
GhDUF688-11	601	641	MYB binding site involved in flavonoid biosynthetic genes regulation
GhDUF688-12	1103	1143	cis-acting element involved in low-temperature responsiveness
GhDUF688-12	214	254	cis-acting element involved in the abscisic acid responsiveness
GhDUF688-12	957	997	cis-acting regulatory element involved in the MeJA-responsiveness
GhDUF688-12	957	997	cis-acting regulatory element involved in the MeJA-responsiveness
GhDUF688-12	831	871	MYB binding site involved in drought-inducibility
GhDUF688-12	110	150	MYBHv1 binding site
GhDUF688-13	1673	1713	cis-acting element involved in defense and stress responsiveness
GhDUF688-13	945	985	cis-acting element involved in low-temperature responsiveness
GhDUF688-13	1502	1542	cis-acting element involved in salicylic acid responsiveness
GhDUF688-13	1522	1562	cis-acting element involved in salicylic acid responsiveness
GhDUF688-13	788	828	cis-acting element involved in the abscisic acid responsiveness
GhDUF688-13	1126	1166	cis-acting element involved in the abscisic acid responsiveness
GhDUF688-13	1386	1426	cis-acting element involved in the abscisic acid responsiveness
GhDUF688-13	1532	1572	cis-acting element involved in the abscisic acid responsiveness
GhDUF688-13	280	320	cis-acting regulatory element involved in the MeJA-responsiveness
GhDUF688-13	280	320	cis-acting regulatory element involved in the MeJA-responsiveness
GhDUF688-13	304	344	MYB binding site involved in drought-inducibility
GhDUF688-13	1862	1902	MYB binding site involved in drought-inducibility
GhDUF688-14	34	74	auxin-responsive element
GhDUF688-14	50	90	auxin-responsive element
GhDUF688-14	1887	1927	cis-acting element involved in gibberellin-responsiveness
GhDUF688-14	410	450	cis-acting element involved in salicylic acid responsiveness
GhDUF688-14	142	182	cis-acting element involved in salicylic acid responsiveness
GhDUF688-14	1731	1771	cis-acting element involved in salicylic acid responsiveness
GhDUF688-14	1089	1129	gibberellin-responsive element
GhDUF688-15	1022	1062	gibberellin-responsive element
GhDUF688-15	635	675	MYB binding site involved in light responsiveness
GhDUF688-17	661	701	cis-acting element involved in gibberellin-responsiveness
GhDUF688-17	1347	1387	cis-acting element involved in light responsiveness
GhDUF688-17	1742	1782	cis-acting element involved in low-temperature responsiveness
GhDUF688-17	1835	1875	cis-acting element involved in low-temperature responsiveness
GhDUF688-17	464	504	cis-acting element involved in salicylic acid responsiveness
GhDUF688-17	897	937	cis-acting element involved in salicylic acid responsiveness
GhDUF688-17	597	637	gibberellin-responsive element
GhDUF688-17	845	885	MYB binding site involved in light responsiveness
GhDUF688-18	1346	1386	cis-acting element involved in salicylic acid responsiveness
GhDUF688-18	75	115	cis-acting element involved in the abscisic acid responsiveness
GhDUF688-18	76	116	cis-acting element involved in the abscisic acid responsiveness
GhDUF688-18	192	232	cis-acting element involved in the abscisic acid responsiveness
GhDUF688-18	193	233	cis-acting element involved in the abscisic acid responsiveness
GhDUF688-18	1131	1171	cis-acting element involved in the abscisic acid responsiveness
GhDUF688-18	507	547	gibberellin-responsive element
GhDUF688-18	306	346	MYB binding site involved in drought-inducibility
GhDUF688-18	267	307	MYB binding site involved in light responsiveness
GhDUF688-18	1752	1792	MYB binding site involved in light responsiveness
GhDUF688-19	1624	1664	cis-acting element involved in defense and stress responsiveness
GhDUF688-19	1766	1806	cis-acting element involved in gibberellin-responsiveness
GhDUF688-19	608	648	cis-acting element involved in low-temperature responsiveness
GhDUF688-19	1864	1904	cis-acting element involved in low-temperature responsiveness
GhDUF688-19	1972	2012	cis-acting element involved in low-temperature responsiveness
GhDUF688-19	1163	1203	gibberellin-responsive element
GhDUF688-19	1241	1281	gibberellin-responsive element
GhDUF688-20	17	57	cis-acting element involved in defense and stress responsiveness
GhDUF688-20	1459	1499	cis-acting element involved in defense and stress responsiveness
GhDUF688-20	1599	1639	cis-acting element involved in defense and stress responsiveness
GhDUF688-20	525	565	cis-acting element involved in light responsiveness
GhDUF688-20	395	435	cis-acting element involved in salicylic acid responsiveness
GhDUF688-21	-3	37	cis-acting element involved in defense and stress responsiveness
GhDUF688-21	968	1008	cis-acting element involved in salicylic acid responsiveness
GhDUF688-21	1802	1842	cis-acting element involved in salicylic acid responsiveness
GhDUF688-21	9	49	cis-acting element involved in the abscisic acid responsiveness
GhDUF688-21	1948	1988	gibberellin-responsive element
GhDUF688-21	661	701	MYBHv1 binding site
GhDUF688-22	1312	1352	auxin-responsive element
GhDUF688-22	514	554	cis-acting element involved in low-temperature responsiveness
GhDUF688-22	758	798	cis-acting element involved in salicylic acid responsiveness
GhDUF688-22	1450	1490	MYB binding site involved in drought-inducibility
GhDUF688-23	1255	1295	cis-acting element involved in salicylic acid responsiveness
GhDUF688-23	1285	1325	cis-acting element involved in salicylic acid responsiveness
GhDUF688-23	1706	1746	cis-acting element involved in salicylic acid responsiveness
GhDUF688-23	1123	1163	cis-acting element involved in the abscisic acid responsiveness
GhDUF688-23	1785	1825	cis-acting element involved in the abscisic acid responsiveness
GhDUF688-23	1125	1165	cis-acting regulatory element involved in the MeJA-responsiveness
GhDUF688-23	1972	2012	cis-acting regulatory element involved in the MeJA-responsiveness
GhDUF688-23	1125	1165	cis-acting regulatory element involved in the MeJA-responsiveness
GhDUF688-23	1972	2012	cis-acting regulatory element involved in the MeJA-responsiveness
GhDUF688-23	1131	1171	MYB binding site involved in drought-inducibility
GhDUF688-24	1767	1807	cis-acting element involved in defense and stress responsiveness
GhDUF688-24	1555	1595	cis-acting element involved in gibberellin-responsiveness
GhDUF688-24	230	270	cis-acting element involved in salicylic acid responsiveness
GhDUF688-24	974	1014	cis-acting element involved in salicylic acid responsiveness
GhDUF688-24	1067	1107	gibberellin-responsive element
GhDUF688-24	1712	1752	gibberellin-responsive element
GhDUF688-24	1050	1090	MYB binding site involved in drought-inducibility
GhDUF688-24	1620	1660	MYB binding site involved in drought-inducibility
GhDUF688-25	1113	1153	auxin-responsive element
GhDUF688-25	1517	1557	auxin-responsive element
GhDUF688-25	1367	1407	cis-acting element involved in defense and stress responsiveness
GhDUF688-25	696	736	cis-acting element involved in salicylic acid responsiveness
GhDUF688-25	574	614	cis-acting element involved in the abscisic acid responsiveness
GhDUF688-25	641	681	cis-acting element involved in the abscisic acid responsiveness
GhDUF688-25	1072	1112	cis-acting element involved in the abscisic acid responsiveness
GhDUF688-25	1933	1973	cis-acting element involved in the abscisic acid responsiveness
GhDUF688-25	1857	1897	gibberellin-responsive element
GhDUF688-25	1040	1080	MYB binding site involved in light responsiveness
GhDUF688-25	1195	1235	MYB binding site involved in light responsiveness
GhDUF688-25	1877	1917	MYBHv1 binding site
GhDUF688-26	520	560	cis-acting element involved in defense and stress responsiveness
GhDUF688-26	932	972	cis-acting element involved in defense and stress responsiveness
GhDUF688-26	1830	1870	cis-acting element involved in salicylic acid responsiveness
GhDUF688-26	1705	1745	cis-acting element involved in the abscisic acid responsiveness
GhDUF688-26	974	1014	cis-acting regulatory element involved in the MeJA-responsiveness
GhDUF688-26	994	1034	cis-acting regulatory element involved in the MeJA-responsiveness
GhDUF688-26	974	1014	cis-acting regulatory element involved in the MeJA-responsiveness
GhDUF688-26	994	1034	cis-acting regulatory element involved in the MeJA-responsiveness
GhDUF688-26	571	611	MYBHv1 binding site
GhDUF688-27	167	207	auxin-responsive element
GhDUF688-27	951	991	cis-acting element involved in defense and stress responsiveness
GhDUF688-27	1552	1592	cis-acting element involved in low-temperature responsiveness
GhDUF688-27	1365	1405	cis-acting element involved in the abscisic acid responsiveness
GhDUF688-27	1376	1416	gibberellin-responsive element
GhDUF688-27	1781	1821	MYB binding site involved in light responsiveness
GhDUF688-28	33	73	cis-acting element involved in defense and stress responsiveness
GhDUF688-28	291	331	cis-acting element involved in defense and stress responsiveness
GhDUF688-28	1887	1927	cis-acting element involved in defense and stress responsiveness
GhDUF688-28	1517	1557	cis-acting element involved in salicylic acid responsiveness
GhDUF688-28	128	168	cis-acting element involved in the abscisic acid responsiveness
GhDUF688-28	1425	1465	cis-acting element involved in the abscisic acid responsiveness
GhDUF688-28	1703	1743	cis-acting regulatory element involved in the MeJA-responsiveness
GhDUF688-28	1703	1743	cis-acting regulatory element involved in the MeJA-responsiveness
GhDUF688-28	1160	1200	MYB binding site involved in drought-inducibility
GhDUF688-28	1376	1416	MYB binding site involved in drought-inducibility
GhDUF688-29	251	291	auxin-responsive element
GhDUF688-29	907	947	cis-acting element involved in low-temperature responsiveness
GhDUF688-29	22	62	cis-acting regulatory element involved in the MeJA-responsiveness
GhDUF688-29	1028	1068	cis-acting regulatory element involved in the MeJA-responsiveness
GhDUF688-29	22	62	cis-acting regulatory element involved in the MeJA-responsiveness
GhDUF688-29	1028	1068	cis-acting regulatory element involved in the MeJA-responsiveness
GhDUF688-29	748	788	gibberellin-responsive element
GhDUF688-29	1202	1242	MYB binding site involved in drought-inducibility
GhDUF688-30	1088	1128	cis-acting element involved in salicylic acid responsiveness
GhDUF688-30	690	730	cis-acting element involved in the abscisic acid responsiveness
GhDUF688-30	1019	1059	gibberellin-responsive element
GhDUF688-30	1594	1634	MYB binding site involved in drought-inducibility
GhDUF688-30	1860	1900	MYB binding site involved in drought-inducibility
GhDUF688-30	1602	1642	MYB binding site involved in light responsiveness
GhDUF688-31	935	975	auxin-responsive element
GhDUF688-31	845	885	cis-acting element involved in salicylic acid responsiveness
GhDUF688-31	390	430	cis-acting element involved in the abscisic acid responsiveness
GhDUF688-31	582	622	cis-acting element involved in the abscisic acid responsiveness
GhDUF688-31	904	944	cis-acting element involved in the abscisic acid responsiveness
GhDUF688-31	910	950	cis-acting element involved in the abscisic acid responsiveness
GhDUF688-31	912	952	cis-acting regulatory element involved in the MeJA-responsiveness
GhDUF688-31	912	952	cis-acting regulatory element involved in the MeJA-responsiveness
GhDUF688-31	1097	1137	gibberellin-responsive element
GhDUF688-31	135	175	MYB binding site involved in light responsiveness
GhDUF688-31	457	497	MYB binding site involved in light responsiveness
GhDUF688-31	612	652	MYB binding site involved in light responsiveness
GhDUF688-31	873	913	MYB binding site involved in light responsiveness
GhDUF688-31	1027	1067	MYB binding site involved in light responsiveness
GhDUF688-32	1440	1480	cis-acting element involved in the abscisic acid responsiveness
GhDUF688-32	1631	1671	cis-acting element involved in the abscisic acid responsiveness
GhDUF688-32	1021	1061	cis-acting regulatory element involved in the MeJA-responsiveness
GhDUF688-32	1021	1061	cis-acting regulatory element involved in the MeJA-responsiveness
GhDUF688-32	1921	1961	gibberellin-responsive element
GhDUF688-32	180	220	MYB binding site involved in light responsiveness
