# Supplementary material for: Genome-wide identification of the DUF668 gene family in cotton and expression profiling analysis of GhDUF668 in Gossypium hirsutum under adverse stress
Source: BMC Genomics. 2021 May 27;22:395. doi: 10.1186/s12864-021-07716-w (PMC8162019; doi:10.1186/s12864-021-07716-w)
Supplement: Supplementary file 8 — Additional file 8: Table S4. All primers used in this study. [file 12864_2021_7716_MOESM8_ESM.xls]

## Sheet: Sheet1
Table S4. All primers used in this study
Gene	Sense/antisense-primer	Antisense-primer
GhDUFF668-05	TGAATTTGGGAAAGGTGGAG	AAGCTGGTCAGATGATGGAG
GhDUFF668-23	CCAGCCTCGCTTCCTCGTA	TGCTCGCCCATTCTCCAAC
GhDUFF668-28	GCGTAAGCGTCAAGAGGAA	ACCAAAGGCACAATGGATC
GhDUFF668-08	GCCAGACTAACTTGCTCAGGATCG	GATTCCACCATTCCCAGCCCTTAC
GhDUFF668-11	ATCAGCTCTACGCCCGAAATTACG	TGGTTGTGTTAGCGGCAAGTGG
GhUBQ7	GACCTACACCAAGCCCAAGAAG	TGAGCCCACACTTACCACAATAGT
